# Supplementary material for: Analytical and clinical validation of a custom 15-gene next-generation sequencing panel for the evaluation of circulating tumor DNA mutations in patients with advanced non-small-cell lung cancer
Source: PLoS One. 2022 Oct 18;17(10):e0276161. doi: 10.1371/journal.pone.0276161 (PMC9578623; doi:10.1371/journal.pone.0276161)
Supplement: S1 Table — (XLSX) [file pone.0276161.s001.xlsx]

## Sheet: Table S1
Table S1. Summary of sequencing metrics of 4 independent runs by using Illumina MiSeq Reagent Kit v3 (600-cycle)
		Sequencing Metrics						Molecular Barcode Statistics			Read Statistics							DNA/RNA Statistics						Miscellaneous Statistics
	Loading Concentration (pM)	Density (K/mm2)	Reads PF	% >= Q30	Yield(G)		Variations QC (Average Unique DNA Start Sites per GSP2)	Total Fragments	Fragments with Complete Adapter	Number of Reads After Trimming Adapters	All Fragments: Total Fragments (# / %)	All Fragments: Mapped (# / %)	All Fragments: On Target (%)	Unique Fragments: Total Fragments (# / %)	Unique Fragments: Mapped (# / %)	Unique Fragments: Pass Alignment Filter (%)	Unique Fragments: On Target (%)	All Fragments (DNA Reads (# / %))	Molecular Bins (DNA Reads (# / %))	Average Molecular Bins per GSP2 (DNA Reads (# / %))	Unique Start Sites (DNA Reads (# / %))	Average Unique Start Sites per GSP2 (DNA Reads (# / %))	Avg. Unique DNA And Ambiguous Start Sites Per GSP2	On Target Deduplication Ratio
Run 1	12	711 +/- 14	16872852	94.74	2.53	20ng Horizon 0.1%	213.07	1651917	1616189	1474531	1,474,531 / 100.0	1,474,326 / 100.0	96	344,610 / 23.4	344,411 / 99.9	99.9	88.5	1,415,659 / 100.0	304,618 / 100.0	1,586.55	23,573 / 100.0	213.07	213.07	4.65:1
						20ng Horizon 1%	221.54	2054743	2008702	1842116	1,842,116 / 100.0	1,841,619 / 100.0	96	410,809 / 22.3	410,315 / 99.9	99.9	88.1	1,767,113 / 100.0	361,656 / 100.0	1,883.62	24,436 / 100.0	221.54	221.54	4.89:1
						20ng Horizon 5%	219.42	2763609	2696558	2469256	2,469,256 / 100.0	2,468,932 / 100.0	96.4	424,486 / 17.2	424,178 / 99.9	99.9	87.1	2,380,294 / 100.0	369,550 / 100.0	1,924.74	24,032 / 100.0	219.42	219.42	6.44:1
						20ng PT1	220.66	2094782	2042257	1853128	1,853,128 / 100.0	1,852,853 / 100.0	95.8	408,690 / 22.1	408,434 / 99.9	99.9	87.6	1,775,441 / 100.0	357,649 / 100.0	1,862.76	24,326 / 100.0	220.66	220.66	4.96:1
						20ng PT2	213.47	1498697	1463556	1334937	1,334,937 / 100.0	1,334,655 / 100.0	95.8	353,302 / 26.5	353,021 / 99.9	99.9	89.1	1,278,685 / 100.0	314,411 / 100.0	1,637.56	23,564 / 100.0	213.47	213.47	4.07:1
						20ng Sera 1%	202.3	1062063	1039306	950681	950,681 / 100.0	950,516 / 100.0	96.1	360,732 / 37.9	360,572 / 100.0	100	92	913,191 / 100.0	331,774 / 100.0	1,727.99	22,808 / 100.0	202.30	202.3	2.75:1
						20ng Lung 01	195.47	1683948	1653279	1521729	1,521,729 / 100.0	1,521,549 / 100.0	96.3	252,118 / 16.6	251,943 / 99.9	99.9	85.7	1,465,023 / 100.0	215,812 / 100.0	1,124.02	22,315 / 100.0	195.47	195.47	6.79:1
						20ng Lung 02	213.77	1508867	1474325	1354315	1,354,315 / 100.0	1,354,134 / 100.0	95.9	279,972 / 20.7	279,797 / 99.9	99.9	86.7	1,299,100 / 100.0	242,648 / 100.0	1,263.79	24,280 / 100.0	213.77	213.77	5.35:1
Run 2	13	880 +/- 20	20317542	94.11	3.05	20ng Horizon 0.1%	179.26	2306802	2244429	1986765	1,986,765 / 100.0	1,986,526 / 100.0	95.5	180,288 / 9.1	180,062 / 99.9	99.9	74.6	1,897,126 / 100.0	134,277 / 100.0	699.36	20,028 / 100.0	179.26	179.26	14.13:1
						20ng Horizon 1%	203.94	2084577	2026228	1798213	1,798,213 / 100.0	1,797,916 / 100.0	95.7	291,541 / 16.2	291,247 / 99.9	99.9	83.5	1,720,035 / 100.0	243,128 / 100.0	1,266.29	22,584 / 100.0	203.94	203.94	7.07:1
						20ng Horizon 5%	190.44	2364062	2312246	2118015	2,118,015 / 100.0	2,117,882 / 100.0	95.6	201,193 / 9.5	201,079 / 99.9	99.9	75.3	2,023,864 / 100.0	151,418 / 100.0	788.64	21,050 / 100.0	190.44	190.44	13.37:1
						20ng PT1	187.12	2192282	2146481	1959133	1,959,133 / 100.0	1,958,986 / 100.0	95.8	191,077 / 9.8	190,937 / 99.9	99.9	76.8	1,876,579 / 100.0	146,692 / 100.0	764.02	20,613 / 100.0	187.12	187.12	12.79:1
						20ng PT2	206.9	2089456	2038082	1814471	1,814,471 / 100.0	1,814,210 / 100.0	95.5	287,949 / 15.9	287,690 / 99.9	99.9	82.1	1,731,947 / 100.0	236,281 / 100.0	1,230.63	22,819 / 100.0	206.90	206.9	7.33:1
						20ng Sera 1%	206.58	1885947	1848729	1692655	1,692,655 / 100.0	1,692,506 / 100.0	93.5	284,261 / 16.8	284,131 / 100.0	100	76.1	1,582,105 / 100.0	216,313 / 100.0	1,126.63	22,901 / 100.0	206.58	206.58	7.31:1
						20ng Lung 03	198.07	2235691	2194330	2048153	2,048,153 / 100.0	2,048,071 / 100.0	96	227,065 / 11.1	226,992 / 100.0	100	78.4	1,967,007 / 100.0	177,972 / 100.0	926.94	22,585 / 100.0	198.07	198.07	11.05:1
						20ng Lung 04	166.21	2016779	1966810	1779130	1,779,130 / 100.0	1,778,994 / 100.0	94.3	157,796 / 8.9	157,671 / 99.9	99.9	66	1,678,114 / 100.0	104,072 / 100.0	542.04	19,498 / 100.0	166.21	166.21	16.12:1
Run 3	15	907 +/- 45	21028976	93.58	3.15	20ng Horizon 0.1%	183.34	2802788	2726358	2409777	2,409,777 / 100.0	2,408,966 / 100.0	95.4	204,523 / 8.5	203,740 / 99.6	99.6	72.1	2,298,741 / 100.0	146,903 / 100.0	765.12	20,176 / 100.0	183.34	183.34	15.65:1
						50ng Horizon 0.1%	247	4397315	4151011	3780090	3,780,090 / 100.0	3,779,312 / 100.0	95.4	770,694 / 20.4	769,927 / 99.9	99.9	85.2	3,604,417 / 100.0	655,691 / 100.0	3,415.06	26,924 / 100.0	247	247	5.50:1
						50ng Lung 05	281.92	3387464	3202406	2933514	2,933,514 / 100.0	2,933,147 / 100.0	95.8	743,090 / 25.3	742,725 / 100.0	100	88.3	2,810,214 / 100.0	655,997 / 100.0	3,416.65	31,436 / 100.0	281.92	281.92	4.28:1
						50ng Lung 06	274.38	3917530	3702827	3412389	3,412,389 / 100.0	3,411,863 / 100.0	95.7	794,347 / 23.3	793,823 / 99.9	99.9	87.6	3,263,390 / 100.0	695,028 / 100.0	3,619.94	30,545 / 100.0	274.38	274.38	4.70:1
						50ng Lung 07	234.64	3736782	3474231	3211258	3,211,258 / 100.0	3,210,964 / 100.0	95.4	421,728 / 13.1	421,437 / 99.9	99.9	80.1	3,063,165 / 100.0	337,449 / 100.0	1,757.55	26,370 / 100.0	234.64	234.64	9.08:1
Run 4	16.5	1001 +/- 23	23341198	93.38	3.5	50ng Horizon 0.1%	248.12	5398468	5095693	4604722	4,604,722 / 100.0	4,604,442 / 100.0	95.4	788,180 / 17.1	787,911 / 100.0	100	83.6	4,393,004 / 100.0	658,494 / 100.0	3,429.66	27,274 / 100.0	248.12	248.12	6.67:1
						50ng Lung 08	255.68	4006655	3875079	3551690	3,551,690 / 100.0	3,551,535 / 100.0	95.1	431,848 / 12.2	431,707 / 100.0	100	76.4	3,379,048 / 100.0	329,719 / 100.0	1,717.29	28,682 / 100.0	255.68	255.68	10.25:1
						50ng Lung 09	251.39	4216831	3971846	3628676	3,628,676 / 100.0	3,628,524 / 100.0	95.7	803,709 / 22.1	803,557 / 100.0	100	86.8	3,472,932 / 100.0	697,542 / 100.0	3,633.03	27,881 / 100.0	251.39	251.39	4.98:1
						50ng Lung 10	241.89	3668681	3499301	3176372	3,176,372 / 100.0	3,176,187 / 100.0	94.9	839,909 / 26.4	839,727 / 100.0	100	86.9	3,014,718 / 100.0	729,456 / 100.0	3,799.25	26,999 / 100.0	241.89	241.89	4.13:1
						50ng Lung 04 (Rep)	268.18	3461095	3335092	3053866	3,053,866 / 100.0	3,053,604 / 100.0	95.4	605,467 / 19.8	605,209 / 100.0	100	85.3	2,912,167 / 100.0	516,429 / 100.0	2,689.73	29,922 / 100.0	268.18	268.18	5.64:1
List of Abbreviations and associated interpretation:
PT1: Horizon parental relicate 1
PT2: Horizon parental replicate 2
GSP2: gene-specific primer 2
rep: replicate
Average Unique DNA Start Sites per GSP2: Average number of unique DNA reads per GSP2 based on the unique start sites
Total Fragments: Total number of fragments (read pairs) that pass the initial quality filter
Fragments with Complete Adapter: Total number of reads that contained the common region and 8mer molecular barcode. This also includes reads that may later be removed because they were too short.
Number of Reads After Trimming Adapter: Total number of reads (pairs) that are greater than 35bp after trimming the adapters, the common region and 8mer barcode.
Passed Alignment: Percentage of fragments (read pairs) that pass the Alignment Score filter compared to the total number of fragments that map. Alignment Score setting used can be found in the Analysis Settings page. Default Setting = 30
Mapped (#/%): Total number and percentage of fragments (read pairs) that map to the genome. Percentage is compared to the total number of fragments that pass the initial quality filter. [NUMBER OF MAPPED READS/NUMBER OF TOTAL READS x 100= % MAPPED]
On Target (%): Percentage of fragments (read-pairs) that overlap with at least one base pair with the target area (GSP2), compared to the total number of fragments that pass the mapping filter. Low % on target can be caused by the wrong GTF, promiscuous primers or ribosomal RNA.
Molecular Bins: Molecular bins are defined as reads having the same random molecular barcode (8-mer) in the ligated adapter.
Average Molecular Bins per GSP2: total number of molecular bins divided by the total number of target GSP2.
Unique Start Sites (DNA Reads (# / %)): Unique start sites are defined as read 1 having a unique start site.
Average Unique Start Sites per GSP2: The total number of reads with a unique start site divided by the total number of target GSP2 (Gene Specific Primer 2).
Ambiguous Reads (#/%): Total reads that map completely within exons: reads that are ambiguous as to their source. Reads will be put into this category if they do not have enough information to be placed in either of the other categories. (For example if a read does not contain a split, but also does not contain an intron region that is 10% of the length of the read.)
DNA Reads (#/%) – Total reads that likely come from a DNA source; reads that at least partially map to introns.
