# Supplementary material for: Analytical and clinical validation of a custom 15-gene next-generation sequencing panel for the evaluation of circulating tumor DNA mutations in patients with advanced non-small-cell lung cancer
Source: PLoS One. 2022 Oct 18;17(10):e0276161. doi: 10.1371/journal.pone.0276161 (PMC9578623; doi:10.1371/journal.pone.0276161)
Supplement: S2 Table — The analysis was performed by Archer Analysis software. (XLSX) [file pone.0276161.s002.xlsx]

## Sheet: Table S2
Table S2. Summary of the variants detected by custom 15-gene ctDNA panel. The analysis was performed by Archer Analysis software.
Run	Status	Sample	Symbol	HGVSp	HGVSc	Depth	AO	AF	Quality Score	TO	Rept	Tier I	Tier II	Tier III	Tier IV	Germ	Artf	Has Sample Strand Bias	Primer Alt Reads +	Primer Alt Reads -	Primer Ref Reads +	Primer Ref Reads -	gnomAD AF	Source	UDP	DAO	URO	UAO	Variant Call	COSMICID	Clinical Significance	Consequence	Genomic Location	Ref/Alt Allele	Trans	Sample Strand Bias Ratio	SSB pVal	Has Seq Dir Bias	AF Outlier P Value
Run 1	TP	20 ng Horizon 1%	EGFR	NP_005219.2:p.Glu746_Ala750del	NM_005228.3:c.2235_2249del	2703	26	0.0096	1509.54	167	2	0	0	0	0	0	0	No	12	14	1612	1018		LoFreq	402	13	348	21	.	COSM6223	Drug response	inframe_deletion	chr7:55242464	AGGAATTAAGAGAAGC / A	NM_005228.3	1.847	0.155	No	9.6366e-11
Run 1	TP	20 ng Horizon 1%	EGFR	NP_005219.2:p.Ala767_Val769dup	NM_005228.3:c.2300_2308dup	3063	17	0.0056	895.471	30	0	0	0	0	0	0	0	No	8	9	1593	1447		LoFreq	394	4	375	13	.		Drug response	inframe_insertion	chr7:55248998	A / ATGGCCAGCG	NM_005228.3	1.239	0.809	No	1.11022e-16
Run 1	TP	20 ng Horizon 1%	EGFR	NP_005219.2:p.Thr790Met	NM_005228.3:c.2369C>T	2864	33	0.0115	1667.24	1648	8	0	0	0	0	0	0	No	17	16	1478	1353	2.843e-05	LoFreq	391	9	366	25	.	COSM6240	Other	missense_variant	chr7:55249071	C / T	NM_005228.3	1.028	1	No	7.6798e-08
Run 1	TP	20 ng Horizon 1%	EGFR	NP_005219.2:p.Leu858Arg	NM_005228.3:c.2573T>G	3539	34	0.0096	1643.46	762	12	0	0	0	0	0	1	No	21	13	2095	1408		LoFreq	430	4	400	28	.	COSM6224	Drug response	missense_variant	chr7:55259515	T / G	NM_005228.3	0.921	0.862	No	8.41134e-07
Run 1	TP	20 ng Horizon 1%	KRAS	NP_004976.2:p.Gly12Asp	NM_004985.3:c.35G>A	3111	30	0.0096	1445.94	1684	11	0	0	0	0	0	0	No	18	12	1826	1254	4.094e-06	LoFreq	408	6	383	24	.	COSM521	Pathogenic	missense_variant	chr12:25398284	C / T	NM_004985.3	0.971	1	No	1.30077e-05
Run 1	TP	20 ng Horizon 1%	NRAS	NP_002515.1:p.Gln61Lys	NM_002524.4:c.181C>A	3086	44	0.0143	2129.79	320	0	0	0	0	0	0	0	No	19	25	1666	1373	0	LoFreq	402	8	370	29	.	COSM580	Pathogenic	missense_variant	chr1:115256530	G / T	NM_002524.4	1.597	0.13	No	4.44089e-16
Run 1	TP	20 ng Horizon 1%	NRAS	NP_002515.1:p.Ala59Thr	NM_002524.4:c.175G>A	3031	36	0.0119	1801.44	1078	0	0	0	0	0	0	0	No	16	20	1575	1419		LoFreq	397	8	369	27	.	COSM578	Likely pathogenic	missense_variant	chr1:115256536	C / T	NM_002524.4	1.387	0.402	No	1.11022e-16
Run 1	TP	20 ng Horizon 1%	PIK3CA	NP_006209.2:p.Glu545Lys	NM_006218.2:c.1633G>A	1779	21	0.0118	1051.36	368	8	0	0	0	0	0	0		0	21	0	1758	4.085e-06	LoFreq	222	7	207	15	.	COSM125370	Pathogenic	missense_variant	chr3:178936091	G / A	NM_006218.2	nan	NaN	No	1.36174e-06
Run 1	Parental	20 ng Horizon 1%	BRAF	NP_004324.2:p.Val600Glu	NM_004333.4:c.1799T>A	4506	1384	0.3071	78815.7	853	15	4	0	0	0	0	0	No	1113	271	2507	611		FreeBayes	646	677	361	282	heterozygous	COSM476	Pathogenic	missense_variant	chr7:140453136	A / T	NM_004333.4	0.999	1	No	1.11022e-16
Run 1	Parental	20 ng Horizon 1%	EGFR	NP_005219.2:p.Gly719Ser	NM_005228.3:c.2155G>A	3192	618	0.1936	33146	970	0	0	0	0	0	0	0	No	264	354	1014	1559		FreeBayes	580	221	361	218	heterozygous	COSM6252	Drug response	missense_variant	chr7:55241707	G / A	NM_005228.3	0.872	0.132	No	1.11022e-16
Run 1	Parental	20 ng Horizon 1%	NTRK1	NP_002520.2:p.Leu585CysfsTer73	NM_002529.3:c.1753del	2364	584	0.247	34047.6	57	0	0	0	0	0	0	0	No	214	370	708	1066		FreeBayes	502	294	310	186	heterozygous			frameshift_variant	chr1:156846307	GC / G	NM_002529.3	1.148	0.171	No	1.11022e-16
Run 1	Parental	20 ng Horizon 1%	PIK3CA	NP_006209.2:p.His1047Arg	NM_006218.2:c.3140A>G	2601	623	0.2395	31253	479	10	0	0	0	0	0	0	No	329	294	1061	917	4.083e-06	FreeBayes	536	126	331	205	heterozygous	COSM775	Pathogenic	missense_variant	chr3:178952085	A / G	NM_006218.2	1.034	0.747	No	1.11022e-16
Run 1	Uncertain	20 ng Horizon 1%	KRAS	NP_004976.2:p.Thr87Ile	NM_004985.3:c.260C>T	2695	50	0.0186	2123.52	226	0	0	0	0	0	0	0	Yes	0	50	1371	1272		LoFreq	374	2	351	21	.			missense_variant	chr12:25380198	G / A	NM_004985.3	inf	0	No
Run 1	Uncertain	20 ng Horizon 1%	KRAS	NP_004976.2:p.Phe78LeufsTer9	NM_004985.3:c.230dup	2802	47	0.0168	2061.51	35	0	0	0	0	0	0	0	Yes	0	47	891	1812		LoFreq	392	1	350	17	.			frameshift_variant	chr12:25380227	G / GC	NM_004985.3	inf	0	No
Run 1	Uncertain	20 ng Horizon 1%	KRAS	NP_004976.2:p.Glu76Gly	NM_004985.3:c.227A>G	2857	59	0.0207	2494.49	445	1	0	0	0	0	0	0	Yes	0	59	856	1894		LoFreq	396	1	351	22	.			missense_variant	chr12:25380231	T / C	NM_004985.3	inf	0	No
Run 1	Uncertain	20 ng Horizon 1%	KRAS	NP_004976.2:p.Glu76Ala	NM_004985.3:c.227A>C	2855	47	0.0165	1962.14	46	0	0	0	0	0	0	0	Yes	0	47	856	1894		LoFreq	395	2	351	22	.			missense_variant	chr12:25380231	T / G	NM_004985.3	inf	0	No	0.000443012
Run 1	Uncertain	20 ng Horizon 1%	KRAS	NP_004976.2:p.Ala59Thr	NM_004985.3:c.175G>A	3670	42	0.0114	1751.51	1845	0	0	0	0	0	0	0	Yes	0	42	1963	1665		LoFreq	432	1	418	14	.	COSM1562187	Likely pathogenic,Pathogenic	missense_variant	chr12:25380283	C / T	NM_004985.3	inf	0	No
Run 1	TP	20 ng Horizon 5%	EGFR	NP_005219.2:p.Glu746_Ala750del	NM_005228.3:c.2235_2249del	2937	145	0.0494	8055.48	167	2	0	0	0	0	0	0	No	80	65	1627	1130		LoFreq	417	61	330	64	.	COSM6223	Drug response	inframe_deletion	chr7:55242464	AGGAATTAAGAGAAGC / A	NM_005228.3	1.17	0.387	No	1.11022e-16
Run 1	TP	20 ng Horizon 5%	EGFR	NP_005219.2:p.Ala767_Val769dup	NM_005228.3:c.2300_2308dup	3197	125	0.0391	6621.94	30	0	0	0	0	0	0	0	No	64	61	1646	1420		LoFreq	432	33	366	60	.		Drug response	inframe_insertion	chr7:55248998	A / ATGGCCAGCG	NM_005228.3	1.105	0.585	No	1.11022e-16
Run 1	TP	20 ng Horizon 5%	EGFR	NP_005219.2:p.Thr790Met	NM_005228.3:c.2369C>T	3024	160	0.0529	8874.29	1648	8	0	0	0	0	0	0	No	62	98	1458	1406	2.843e-05	LoFreq	442	62	362	80	.	COSM6240	Other	missense_variant	chr7:55249071	C / T	NM_005228.3	1.639	0.003	No	1.11022e-16
Run 1	TP	20 ng Horizon 5%	EGFR	NP_005219.2:p.Leu858Arg	NM_005228.3:c.2573T>G	3559	164	0.0461	8317.96	762	12	0	0	0	0	0	1	No	94	70	2017	1376		LoFreq	475	41	392	81	.	COSM6224	Drug response	missense_variant	chr7:55259515	T / G	NM_005228.3	1.092	0.625	No	1.11022e-16
Run 1	TP	20 ng Horizon 5%	KRAS	NP_004976.2:p.Gly12Asp	NM_004985.3:c.35G>A	3251	194	0.0597	10234.5	1684	11	0	0	0	0	0	0	No	103	91	1780	1277	4.094e-06	LoFreq	470	62	386	84	.	COSM521	Pathogenic	missense_variant	chr12:25398284	C / T	NM_004985.3	1.232	0.177	No	1.11022e-16
Run 1	TP	20 ng Horizon 5%	NRAS	NP_002515.1:p.Gln61Lys	NM_002524.4:c.181C>A	3436	224	0.0652	11315.6	320	0	0	0	0	0	0	0	No	115	109	1680	1531	0	LoFreq	514	48	410	103	.	COSM580	Pathogenic	missense_variant	chr1:115256530	G / T	NM_002524.4	1.04	0.782	No	1.11022e-16
Run 1	TP	20 ng Horizon 5%	NRAS	NP_002515.1:p.Ala59Thr	NM_002524.4:c.175G>A	3349	236	0.0705	12020	1078	0	0	0	0	0	0	0	No	121	115	1549	1564		LoFreq	493	62	411	82	.	COSM578	Likely pathogenic	missense_variant	chr1:115256536	C / T	NM_002524.4	0.941	0.686	No	1.11022e-16
Run 1	TP	20 ng Horizon 5%	PIK3CA	NP_006209.2:p.Glu545Lys	NM_006218.2:c.1633G>A	1759	100	0.0569	5259.68	368	8	0	0	0	0	0	0		0	100	0	1659	4.085e-06	LoFreq	255	29	202	53	.	COSM125370	Pathogenic	missense_variant	chr3:178936091	G / A	NM_006218.2	nan	NaN	No	1.11022e-16
Run 1	Parental	20 ng Horizon 5%	BRAF	NP_004324.2:p.Val600Glu	NM_004333.4:c.1799T>A	4830	1564	0.3238	87769.9	853	15	4	0	0	0	0	0	No	1300	264	2705	559		FreeBayes	634	736	351	281	heterozygous	COSM476	Pathogenic	missense_variant	chr7:140453136	A / T	NM_004333.4	0.983	0.87	No	1.11022e-16
Run 1	Parental	20 ng Horizon 5%	EGFR	NP_005219.2:p.Gly719Ser	NM_005228.3:c.2155G>A	3222	668	0.2073	37713.1	970	0	0	0	0	0	0	0	No	254	414	1013	1541		FreeBayes	541	299	335	206	heterozygous	COSM6252	Drug response	missense_variant	chr7:55241707	G / A	NM_005228.3	1.071	0.45	No	1.11022e-16
Run 1	Parental	20 ng Horizon 5%	NTRK1	NP_002520.2:p.Leu585CysfsTer73	NM_002529.3:c.1753del	2480	631	0.2544	38392.4	57	0	0	0	0	0	0	0	No	245	386	712	1134		FreeBayes	478	380	290	185	heterozygous			frameshift_variant	chr1:156846307	GC / G	NM_002529.3	0.989	0.925	No	1.11022e-16
Run 1	Parental	20 ng Horizon 5%	PIK3CA	NP_006209.2:p.His1047Arg	NM_006218.2:c.3140A>G	2600	648	0.2492	34032.8	479	10	0	0	0	0	0	0	No	311	337	964	988	4.083e-06	FreeBayes	567	202	335	232	heterozygous	COSM775	Pathogenic	missense_variant	chr3:178952085	A / G	NM_006218.2	1.057	0.556	No	1.11022e-16
Run 1	Uncertain	20 ng Horizon 5%	KRAS	NP_004976.2:p.Thr87Ile	NM_004985.3:c.260C>T	2518	31	0.0123	1397.92	226	0	0	0	0	0	0	0	Yes	0	31	1219	1268		LoFreq	330	1	317	13	.			missense_variant	chr12:25380198	G / A	NM_004985.3	inf	0	No
Run 1	Uncertain	20 ng Horizon 5%	KRAS	NP_004976.2:p.Phe78LeufsTer9	NM_004985.3:c.230dup	2681	44	0.0164	1937.91	35	0	0	0	0	0	0	0	Yes	0	44	762	1832		LoFreq	345	1	316	13	.			frameshift_variant	chr12:25380227	G / GC	NM_004985.3	inf	0	No
Run 1	Uncertain	20 ng Horizon 5%	KRAS	NP_004976.2:p.Glu76Gly	NM_004985.3:c.227A>G	2741	57	0.0208	2413.97	445	1	0	0	0	0	0	0	Yes	2	55	733	1913		LoFreq	350	1	317	18	.			missense_variant	chr12:25380231	T / C	NM_004985.3	10.537	0	No
Run 1	Uncertain	20 ng Horizon 5%	KRAS	NP_004976.2:p.Glu76Ala	NM_004985.3:c.227A>C	2741	38	0.0139	1658.34	46	0	0	0	0	0	0	0	Yes	0	38	733	1913		LoFreq	350	3	317	15	.			missense_variant	chr12:25380231	T / G	NM_004985.3	inf	0	No	0.0199398
Run 1	Uncertain	20 ng Horizon 5%	KRAS	NP_004976.2:p.Ser65Asn	NM_004985.3:c.194G>A	3562	54	0.0152	2295.15	568	4	0	0	0	0	0	0	No	22	32	2091	1417		LoFreq	430	2	410	20	.			missense_variant	chr12:25380264	C / T	NM_004985.3	2.146	0.007	No	0.00439837
Run 1	FN	20 ng Horizon 0.1%	EGFR	NP_005219.2:p.Glu746_Ala750del	Horizon: EGFR: ΔE746 - A750
Run 1	FN	20 ng Horizon 0.1%	EGFR	NP_005219.2:p.Ala767_Val769dup	Horizon:EGFR: V769 - D770insASV
Run 1	FN	20 ng Horizon 0.1%	EGFR	NP_005219.2:p.Thr790Met	Horizon:EGFR: T790M
Run 1	FN	20 ng Horizon 0.1%	EGFR	NP_005219.2:p.Leu858Arg	Horizon:EGFR; L858R
Run 1	FN	20 ng Horizon 0.1%	KRAS	NP_004976.2:p.Gly12Asp	Horizon:KRAS: G12D
Run 1	FN	20 ng Horizon 0.1%	NRAS	NP_002515.1:p.Gln61Lys	Horizon:NRAS: Q61K
Run 1	FN	20 ng Horizon 0.1%	NRAS	NP_002515.1:p.Ala59Thr	Horizon:NRAS: A59T
Run 1	FN	20 ng Horizon 0.1%	PIK3CA	NP_006209.2:p.Glu545Lys	Horizon:PIK3CA: E545K
Run 1	Parental	20 ng Horizon 0.1%	BRAF	NP_004324.2:p.Val600Glu	NM_004333.4:c.1799T>A	3627	1180	0.3253	65988.5	853	15	4	0	0	0	0	0	No	953	227	2033	412		FreeBayes	621	549	342	277	heterozygous	COSM476	Pathogenic	missense_variant	chr7:140453136	A / T	NM_004333.4	1.175	0.085	No	1.11022e-16
Run 1	Parental	20 ng Horizon 0.1%	EGFR	NP_005219.2:p.Gly719Ser	NM_005228.3:c.2155G>A	2745	535	0.1949	28306.8	970	0	0	0	0	0	0	0	No	227	308	865	1345		FreeBayes	540	169	356	184	heterozygous	COSM6252	Drug response	missense_variant	chr7:55241707	G / A	NM_005228.3	0.873	0.168	No	2.22045e-16
Run 1	Parental	20 ng Horizon 0.1%	NTRK1	NP_002520.2:p.Leu585CysfsTer73	NM_002529.3:c.1753del	2115	575	0.2719	32645.7	57	0	0	0	0	0	0	0	No	220	355	617	917		FreeBayes	483	254	299	179	heterozygous			frameshift_variant	chr1:156846307	GC / G	NM_002529.3	1.086	0.424	No	1.11022e-16
Run 1	Parental	20 ng Horizon 0.1%	PIK3CA	NP_006209.2:p.His1047Arg	NM_006218.2:c.3140A>G	2174	566	0.2603	28631.2	479	10	0	0	0	0	0	0	No	309	257	891	717	4.083e-06	FreeBayes	541	129	325	216	heterozygous	COSM775	Pathogenic	missense_variant	chr3:178952085	A / G	NM_006218.2	1.034	0.768	No	1.11022e-16
Run 1	TN	20 ng PT1	EGFR	NP_005219.2:p.Glu746_Ala750del	Horizon: EGFR: ΔE746 - A750
Run 1	TN	20 ng PT1	EGFR	NP_005219.2:p.Ala767_Val769dup	Horizon:EGFR: V769 - D770insASV
Run 1	TN	20 ng PT1	EGFR	NP_005219.2:p.Thr790Met	Horizon:EGFR: T790M
Run 1	TN	20 ng PT1	EGFR	NP_005219.2:p.Leu858Arg	Horizon:EGFR; L858R
Run 1	TN	20 ng PT1	KRAS	NP_004976.2:p.Gly12Asp	Horizon:KRAS: G12D
Run 1	TN	20 ng PT1	NRAS	NP_002515.1:p.Gln61Lys	Horizon:NRAS: Q61K
Run 1	TN	20 ng PT1	NRAS	NP_002515.1:p.Ala59Thr	Horizon:NRAS: A59T
Run 1	TN	20 ng PT1	PIK3CA	NP_006209.2:p.Glu545Lys	Horizon:PIK3CA: E545K
Run 1	Parental	20 ng PT1	BRAF	NP_004324.2:p.Val600Glu	NM_004333.4:c.1799T>A	4721	1500	0.3177	83267.2	853	15	4	0	0	0	0	0	No	1217	283	2677	543		FreeBayes	642	663	354	287	heterozygous	COSM476	Pathogenic	missense_variant	chr7:140453136	A / T	NM_004333.4	1.146	0.092	No	1.11022e-16
Run 1	Parental	20 ng PT1	EGFR	NP_005219.2:p.Gly719Ser	NM_005228.3:c.2155G>A	3178	606	0.1907	32568.6	970	0	0	0	0	0	0	0	No	255	351	1009	1562		FreeBayes	570	207	354	215	heterozygous	COSM6252	Drug response	missense_variant	chr7:55241707	G / A	NM_005228.3	0.889	0.213	No	2.22045e-16
Run 1	Parental	20 ng PT1	NTRK1	NP_002520.2:p.Leu585CysfsTer73	NM_002529.3:c.1753del	2325	578	0.2486	32803.7	57	0	0	0	0	0	0	0	No	229	349	681	1064		FreeBayes	498	267	311	185	heterozygous			frameshift_variant	chr1:156846307	GC / G	NM_002529.3	0.975	0.806	No	1.11022e-16
Run 1	Parental	20 ng PT1	PIK3CA	NP_006209.2:p.His1047Arg	NM_006218.2:c.3140A>G	2536	582	0.2295	29787.2	479	10	0	0	0	0	0	0	No	293	289	1004	949	4.083e-06	FreeBayes	546	146	325	220	heterozygous	COSM775	Pathogenic	missense_variant	chr3:178952085	A / G	NM_006218.2	1.044	0.671	No	1.11022e-16
Run 1	TN	20 ng PT2	EGFR	NP_005219.2:p.Glu746_Ala750del	Horizon: EGFR: ΔE746 - A750
Run 1	TN	20 ng PT2	EGFR	NP_005219.2:p.Ala767_Val769dup	Horizon:EGFR: V769 - D770insASV
Run 1	TN	20 ng PT2	EGFR	NP_005219.2:p.Thr790Met	Horizon:EGFR: T790M
Run 1	TN	20 ng PT2	EGFR	NP_005219.2:p.Leu858Arg	Horizon:EGFR; L858R
Run 1	TN	20 ng PT2	KRAS	NP_004976.2:p.Gly12Asp	Horizon:KRAS: G12D
Run 1	TN	20 ng PT2	NRAS	NP_002515.1:p.Gln61Lys	Horizon:NRAS: Q61K
Run 1	TN	20 ng PT2	NRAS	NP_002515.1:p.Ala59Thr	Horizon:NRAS: A59T
Run 1	TN	20 ng PT2	PIK3CA	NP_006209.2:p.Glu545Lys	Horizon:PIK3CA: E545K
Run 1	Parental	20 ng PT2	BRAF	NP_004324.2:p.Val600Glu	NM_004333.4:c.1799T>A	3985	1208	0.3031	66566.3	853	15	4	0	0	0	0	0	No	1017	191	2314	463		FreeBayes	593	529	337	256	heterozygous	COSM476	Pathogenic	missense_variant	chr7:140453136	A / T	NM_004333.4	0.939	0.515	No	1.11022e-16
Run 1	Parental	20 ng PT2	EGFR	NP_005219.2:p.Gly719Ser	NM_005228.3:c.2155G>A	2755	579	0.2102	30110.3	970	0	0	0	0	0	0	0	No	241	338	887	1289		FreeBayes	538	162	339	199	heterozygous	COSM6252	Drug response	missense_variant	chr7:55241707	G / A	NM_005228.3	0.965	0.739	No	1.11022e-16
Run 1	Parental	20 ng PT2	NTRK1	NP_002520.2:p.Leu585CysfsTer73	NM_002529.3:c.1753del	2217	567	0.2558	31474.9	57	0	0	0	0	0	0	0	No	227	340	602	1045		FreeBayes	484	218	291	190	heterozygous			frameshift_variant	chr1:156846307	GC / G	NM_002529.3	0.863	0.145	No	1.11022e-16
Run 1	Parental	20 ng PT2	PIK3CA	NP_006209.2:p.His1047Arg	NM_006218.2:c.3140A>G	2214	534	0.2412	25628	479	10	0	0	0	0	0	0	No	298	236	921	758	4.083e-06	FreeBayes	517	75	326	190	heterozygous	COSM775	Pathogenic	missense_variant	chr3:178952085	A / G	NM_006218.2	0.962	0.727	No	1.11022e-16
Run 1	Detected	20 ng Lung 01	BRAF	NP_004324.2:p.Val600Glu	NM_004333.4:c.1799T>A	2085	14	0.0067	596.212	853	15	4	0	0	0	0	0	Yes	14	0	1543	526		LoFreq	347	2	334	12	.	COSM476	Pathogenic	missense_variant	chr7:140453136	A / T	NM_004333.4	0	0.027	No	1
Run 1	Detected	20 ng Lung 01	KRAS	NP_004976.2:p.Ser65Asn	NM_004985.3:c.194G>A	2307	15	0.0065	637.969	568	4	0	0	0	0	0	0	No	10	5	1514	778		LoFreq	346	3	337	9	.			missense_variant	chr12:25380264	C / T	NM_004985.3	0.973	1	No	0.979007
Run 1	Detected	20 ng Lung 02	BRAF	NP_004324.2:p.Val600Glu	NM_004333.4:c.1799T>A	2378	60	0.0252	2477.91	853	15	4	0	0	0	0	0	Yes	60	0	1752	565		LoFreq	375	4	343	31	.	COSM476	Pathogenic	missense_variant	chr7:140453136	A / T	NM_004333.4	0	0	No	1
Run 1	Detected	20 ng Lung 02	EGFR	NP_005219.2:p.Glu746_Ala750del	NM_005228.3:c.2235_2249del	2031	363	0.1787	20202	167	2	0	0	0	0	0	0	No	215	148	1033	607		LoFreq	445	145	298	127	.	COSM6223	Drug response	inframe_deletion	chr7:55242464	AGGAATTAAGAGAAGC / A	NM_005228.3	1.171	0.188	No	1.11022e-16
Run 1	TP	20 ng Sera	BRAF, COSM476	NP_004324.2:p.Val600Glu	NM_004333.4:c.1799T>A	2808	83	0.0296	3711.68	853	15	4	0	0	0	0	0	No	78	5	2367	354		LoFreq	344	10	294	47	.	COSM476	Pathogenic	missense_variant	chr7:140453136	A / T	NM_004333.4	0.429	0.066	No	1
Run 1	TP	20 ng Sera	EGFR, COSM6225	NP_005219.2:p.Glu746_Ala750del	NM_005228.3:c.2236_2250del	2528	36	0.0142	1598.7	201	7	0	0	0	0	0	0	No	20	16	1181	1223		LoFreq	395	4	331	24	.	COSM6225	Drug response	inframe_deletion	chr7:55242465	GGAATTAAGAGAAGCA / G	NM_005228.3	0.773	0.503	No	1.11022e-16
Run 1	TP	20 ng Sera	EGFR, COSM12378	NP_005219.2:p.Asp770_Asn771insGly	NM_005228.3:c.2310_2311insGGT	3032	23	0.0076	976.471	105	7	0	0	0	0	0	0	No	8	15	1090	1917		LoFreq	378	1	361	16	.	COSM12378		inframe_insertion	chr7:55249012	C / CGGT	NM_005228.3	1.066	1	No
Run 1	TP	20 ng Sera	ERBB2	NP_004439.2:p.Tyr772_Ala775dup	NM_004448.2:c.2313_2324dup	4006	33	0.0082	1515	133	10	0	0	0	0	0	0	No	12	21	2117	1852		LoFreq	404	1	375	25	.		Pathogenic	inframe_insertion	chr17:37880981	A / AGCATACGTGATG	NM_004448.2	2	0.055	No
Run 1	TP	20 ng Sera	KRAS, COSM521	NP_004976.2:p.Gly12Asp	NM_004985.3:c.35G>A	3064	30	0.0098	1412.14	1684	11	0	0	0	0	0	0	No	23	7	2103	931	4.094e-06	LoFreq	391	4	367	24	.	COSM521	Pathogenic	missense_variant	chr12:25398284	C / T	NM_004985.3	0.687	0.433	No	9.80941e-06
Run 1	TP	20 ng Sera	NRAS, COSM584	NP_002515.1:p.Gln61Arg	NM_002524.4:c.182A>G	2705	20	0.0074	878.471	1755	11	0	0	0	0	0	0	No	16	4	1778	905		LoFreq	342	1	325	15	.	COSM584	Pathogenic	missense_variant	chr1:115256529	T / C	NM_002524.4	0.491	0.24	No
Run 1	TP	20 ng Sera	PDGFRA, COSM28053	NP_006197.1:p.Ser566GlnfsTer6	NM_006206.4:c.1694_1695insA	5361	68	0.0127	3697.89	116	7	0	0	1	0	0	0	No	37	31	2923	2366		LoFreq	495	20	450	41	.	COSM28053		frameshift_variant	chr4:55141048	T / TA	NM_006206.4	1.035	0.903	No	1.11022e-16
Run 1	TP	20 ng Sera	PDGFRA,COSM736	NP_006197.1:p.Asp842Val	NM_006206.4:c.2525A>T	3211	34	0.0106	1693.89	453	7	0	0	0	0	0	0	No	20	14	1388	1788		LoFreq	385	7	359	25	.	COSM736	Pathogenic	missense_variant	chr4:55152093	A / T	NM_006206.4	0.543	0.084	No	1.11022e-16
Run 1	TP	20 ng Sera	PIK3CA, COSM775	NP_006209.2:p.His1047Arg	NM_006218.2:c.3140A>G	2637	30	0.0114	1183.03	479	10	0	0	0	0	0	0	No	17	13	1605	1001	4.083e-06	LoFreq	360	2	335	24	.	COSM775	Pathogenic	missense_variant	chr3:178952085	A / G	NM_006218.2	1.226	0.577	No	1
Run 1	TP	20 ng Sera	RET, COSM965	NP_065681.1:p.Met918Thr	NM_020630.4:c.2753T>C	3241	45	0.0139	2185.1	483	6	1	0	0	1	0	0	No	23	22	1679	1515	4.061e-06	LoFreq	393	4	359	32	.	COSM965	Pathogenic	missense_variant	chr10:43617416	T / C	NM_020630.4	1.06	0.881	No	1.11022e-16
Run 1	FN	20 ng Sera	EGFR, COSM6240	NP_005219.2:p.Thr790Met	NM_005228.3:c.2369C>T
Run 1	FN	20 ng Sera	EGFR, COSM6224	NP_005219.2:p.Leu858Arg	NM_005228.3:c.2573T>G
Run 1	FN	20 ng Sera	KIT, COSM1314	NP_000213.1:p.Asp816Val	NM_000222.2:c.2447A>T
Run 1	FN	20 ng Sera	PIK3CA, COSM125370	NP_006209.2:p.Glu545Lys	NM_006218.2:c.1633G>A
Run 1	Uncertain	20 ng Sera	ROS1	NP_002935.2:p.Val2170Ala	NM_002944.2:c.6509T>C	1126	6	0.0053	236	6	0	0	0	0	0	0	0	No	4	2	690	429		LoFreq	227	1	220	6	.			missense_variant	chr6:117630017	A / G	NM_002944.2	0.804	1	No
Run 2	FN	20 ng Horizon 0.1%	EGFR	NP_005219.2:p.Glu746_Ala750del	Horizon: EGFR: ΔE746 - A750
Run 2	FN	20 ng Horizon 0.1%	EGFR	NP_005219.2:p.Ala767_Val769dup	Horizon:EGFR: V769 - D770insASV
Run 2	FN	20 ng Horizon 0.1%	EGFR	NP_005219.2:p.Thr790Met	Horizon:EGFR: T790M
Run 2	FN	20 ng Horizon 0.1%	EGFR	NP_005219.2:p.Leu858Arg	Horizon:EGFR; L858R
Run 2	FN	20 ng Horizon 0.1%	KRAS	NP_004976.2:p.Gly12Asp	Horizon:KRAS: G12D
Run 2	FN	20 ng Horizon 0.1%	NRAS	NP_002515.1:p.Gln61Lys	Horizon:NRAS: Q61K
Run 2	FN	20 ng Horizon 0.1%	NRAS	NP_002515.1:p.Ala59Thr	Horizon:NRAS: A59T
Run 2	FN	20 ng Horizon 0.1%	PIK3CA	NP_006209.2:p.Glu545Lys	Horizon:PIK3CA: E545K
Run 2	Parental	20 ng Horizon 0.1%	BRAF	NP_004324.2:p.Val600Glu	NM_004333.4:c.1799T>A	1734	534	0.308	30057.1	878	16	4	0	0	0	0	0	No	445	89	969	231		FreeBayes	453	240	273	180	heterozygous	COSM476	Pathogenic	missense_variant	chr7:140453136	A / T	NM_004333.4	0.839	0.227	No	9.10383e-15
Run 2	Parental	20 ng Horizon 0.1%	EGFR	NP_005219.2:p.Gly719Ser	NM_005228.3:c.2155G>A	1158	223	0.1926	13418.3	1036	2	0	0	0	0	0	0	No	93	130	406	529		FreeBayes	368	133	259	109	heterozygous	COSM6252	Drug response	missense_variant	chr7:55241707	G / A	NM_005228.3	1.073	0.652	No	4.9844e-10
Run 2	Parental	20 ng Horizon 0.1%	NTRK1	NP_002520.2:p.Leu585CysfsTer73	NM_002529.3:c.1753del	902	228	0.2528	13208.9	57	0	0	0	0	0	0	0	No	93	135	249	425		FreeBayes	314	118	228	86	heterozygous			frameshift_variant	chr1:156846307	GC / G	NM_002529.3	0.85	0.306	No	4.44089e-16
Run 2	Parental	20 ng Horizon 0.1%	PIK3CA	NP_006209.2:p.His1047Arg	NM_006218.2:c.3140A>G	966	218	0.2257	12778.5	488	10	0	0	0	0	0	0	No	120	98	413	335	4.083e-06	FreeBayes	342	110	249	93	heterozygous	COSM775	Pathogenic	missense_variant	chr3:178952085	A / G	NM_006218.2	1.007	1	No	3.68983e-12
Run 2	Uncertain	20 ng Horizon 0.1%	KRAS	NP_004976.2:p.Glu76Gly	NM_004985.3:c.227A>G	1014	9	0.0089	431.943	458	1	0	0	0	0	0	0	No	1	8	284	710		LoFreq	265	1	248	9	.			missense_variant	chr12:25380231	T / C	NM_004985.3	3.2	0.459	No	0.92241
Run 2	Uncertain	20 ng Horizon 0.1%	KRAS	NP_004976.2:p.Glu76Ala	NM_004985.3:c.227A>C	1014	11	0.0108	520.777	47	0	0	0	0	0	0	0	Yes	0	11	284	710		LoFreq	265	2	248	8	.			missense_variant	chr12:25380231	T / G	NM_004985.3	inf	0.04	No	0.0991904
Run 2	Uncertain	20 ng Horizon 0.1%	KRAS	NP_004976.2:p.Ser65Asn	NM_004985.3:c.194G>A	1335	8	0.006	491.471	583	4	0	0	0	0	0	0	No	6	2	811	516		LoFreq	325	3	322	3	.			missense_variant	chr12:25380264	C / T	NM_004985.3	0.524	0.495	No	0.920145
Run 2	Uncertain	20 ng Horizon 0.1%	ROS1	NP_002935.2:p.Lys1983Arg	NM_002944.2:c.5948A>G	730	5	0.0068	229	18	0	0	0	0	0	0	0	No	2	3	259	466		LoFreq	236	1	231	5	.			missense_variant	chr6:117639408	T / C	NM_002944.2	0.834	1	No
Run 2	TP	20 ng Horizon 1%	EGFR	NP_005219.2:p.Glu746_Ala750del	NM_005228.3:c.2235_2249del	1895	15	0.0079	761.383	174	2	0	0	0	0	0	0	No	9	6	1079	775		LoFreq	334	5	306	13	.	COSM6223	Drug response	inframe_deletion	chr7:55242464	AGGAATTAAGAGAAGC / A	NM_005228.3	0.928	1	No	2.12478e-06
Run 2	TP	20 ng Horizon 1%	EGFR	NP_005219.2:p.Ala767_Val769dup	NM_005228.3:c.2300_2308dup	2013	17	0.0084	937	33	0	0	0	0	0	0	0	No	8	9	1028	967		LoFreq	358	7	341	16	.		Drug response	inframe_insertion	chr7:55248998	A / ATGGCCAGCG	NM_005228.3	1.196	0.81	No	1.11022e-16
Run 2	TP	20 ng Horizon 1%	EGFR	NP_005219.2:p.Thr790Met	NM_005228.3:c.2369C>T	1919	10	0.0052	524	1750	8	0	0	0	0	0	0	No	4	6	990	919	2.843e-05	LoFreq	325	2	317	8	.	COSM6240	Other	missense_variant	chr7:55249071	C / T	NM_005228.3	1.616	0.535	No	0.0928562
Run 2	TP	20 ng Horizon 1%	EGFR	NP_005219.2:p.Leu858Arg	NM_005228.3:c.2573T>G	2293	32	0.014	1623.96	818	12	0	0	0	0	0	1	No	19	13	1295	965		LoFreq	385	8	358	26	.	COSM6224	Drug response	missense_variant	chr7:55259515	T / G	NM_005228.3	0.918	0.859	No	4.5961e-07
Run 2	TP	20 ng Horizon 1%	KRAS	NP_004976.2:p.Gly12Asp	NM_004985.3:c.35G>A	2060	23	0.0112	1168.43	1771	11	0	0	0	0	0	0	No	11	12	1163	874	4.094e-06	LoFreq	357	8	336	21	.	COSM521	Pathogenic	missense_variant	chr12:25398284	C / T	NM_004985.3	1.452	0.402	No	7.02148e-06
Run 2	TP	20 ng Horizon 1%	NRAS	NP_002515.1:p.Gln61Lys	NM_002524.4:c.181C>A	2238	29	0.013	1533.3	325	0	0	0	0	0	0	0	No	12	17	1145	1063	0	LoFreq	394	9	371	22	.	COSM580	Pathogenic	missense_variant	chr1:115256530	G / T	NM_002524.4	1.526	0.269	No	1.11022e-16
Run 2	TP	20 ng Horizon 1%	NRAS	NP_002515.1:p.Ala59Thr	NM_002524.4:c.175G>A	2203	39	0.0177	2108.74	1112	0	0	0	0	0	0	0	No	18	21	1041	1120		LoFreq	421	7	393	25	.	COSM578	Likely pathogenic	missense_variant	chr1:115256536	C / T	NM_002524.4	1.084	0.872	No	1.11022e-16
Run 2	TP	20 ng Horizon 1%	PIK3CA	NP_006209.2:p.Glu545Lys	NM_006218.2:c.1633G>A	1118	13	0.0116	761.357	375	8	0	0	0	0	0	0		0	13	0	1105	4.085e-06	LoFreq	196	6	186	10	.	COSM125370	Pathogenic	missense_variant	chr3:178936091	G / A	NM_006218.2	nan	NaN	No	0.00107132
Run 2	Parental	20 ng Horizon 1%	BRAF	NP_004324.2:p.Val600Glu	NM_004333.4:c.1799T>A	3084	969	0.3142	55394	878	16	4	0	0	0	0	0	No	791	178	1717	395		FreeBayes	567	463	306	258	heterozygous	COSM476	Pathogenic	missense_variant	chr7:140453136	A / T	NM_004333.4	0.978	0.842	No	1.11022e-16
Run 2	Parental	20 ng Horizon 1%	EGFR	NP_005219.2:p.Gly719Ser	NM_005228.3:c.2155G>A	2165	453	0.2092	25807	1036	2	0	0	0	0	0	0	No	172	281	700	1012		FreeBayes	485	209	315	170	heterozygous	COSM6252	Drug response	missense_variant	chr7:55241707	G / A	NM_005228.3	1.13	0.281	No	1.11022e-16
Run 2	Parental	20 ng Horizon 1%	NTRK1	NP_002520.2:p.Leu585CysfsTer73	NM_002529.3:c.1753del	1556	428	0.2751	25870	57	0	0	0	0	0	0	0	No	151	277	446	678		FreeBayes	440	236	270	167	heterozygous			frameshift_variant	chr1:156846307	GC / G	NM_002529.3	1.207	0.115	No	1.11022e-16
Run 2	Parental	20 ng Horizon 1%	PIK3CA	NP_006209.2:p.His1047Arg	NM_006218.2:c.3140A>G	1886	421	0.2232	22678	488	10	0	0	0	0	0	0	No	214	207	762	703	4.083e-06	FreeBayes	503	149	334	169	heterozygous	COSM775	Pathogenic	missense_variant	chr3:178952085	A / G	NM_006218.2	1.048	0.699	No	1.11022e-16
Run 2	Uncertain	20 ng Horizon 1%	KRAS	NP_004976.2:p.Phe78LeufsTer9	NM_004985.3:c.230dup	1786	19	0.0106	925.938	36	0	0	0	0	0	0	0	Yes	0	19	537	1211		LoFreq	343	2	318	16	.			frameshift_variant	chr12:25380227	G / GC	NM_004985.3	inf	0.002	No	0.0493421
Run 2	Uncertain	20 ng Horizon 1%	KRAS	NP_004976.2:p.Glu76Gly	NM_004985.3:c.227A>G	1814	23	0.0127	1051.58	458	1	0	0	0	0	0	0	Yes	0	23	507	1264		LoFreq	348	2	318	20	.			missense_variant	chr12:25380231	T / C	NM_004985.3	inf	0.001	No	0.62118
Run 2	Uncertain	20 ng Horizon 1%	KRAS	NP_004976.2:p.Asp69ThrfsTer4	NM_004985.3:c.205del	1196	10	0.0084	475.026	221	0	0	0	0	0	0	0	Yes	0	10	373	810		LoFreq	264	2	252	9	.	COSM12656		frameshift_variant	chr12:25380252	TC / T	NM_004985.3	inf	0.036	No
Run 2	Uncertain	20 ng Horizon 1%	KRAS	NP_004976.2:p.Ser65Asn	NM_004985.3:c.194G>A	2428	31	0.0128	1453.36	583	4	0	0	0	0	0	0	No	21	10	1493	904		LoFreq	371	5	358	13	.			missense_variant	chr12:25380264	C / T	NM_004985.3	0.786	0.581	No	0.0439031
Run 2	Uncertain	20 ng Horizon 1%	KRAS	NP_004976.2:p.Ala59Thr	NM_004985.3:c.175G>A	2415	12	0.005	555.471	1935	0	0	0	0	0	0	0	Yes	1	11	1308	1095		LoFreq	372	2	361	11	.	COSM1562187	Likely pathogenic,Pathogenic	missense_variant	chr12:25380283	C / T	NM_004985.3	13.14	0.002	No
Run 2	Parental	20 ng Horizon 5%	BRAF	NP_004324.2:p.Val600Glu	NM_004333.4:c.1799T>A	1854	599	0.3231	35842.6	878	16	4	0	0	0	0	0	No	479	120	989	266		FreeBayes	491	340	277	214	heterozygous	COSM476	Pathogenic	missense_variant	chr7:140453136	A / T	NM_004333.4	0.931	0.582	No	1.11022e-16	No	1.11022e-16
Run 2	Parental	20 ng Horizon 5%	EGFR	NP_005219.2:p.Gly719Ser	NM_005228.3:c.2155G>A	1355	258	0.1904	15984.7	1036	2	0	0	0	0	0	0	No	113	145	488	609		FreeBayes	375	168	262	113	heterozygous	COSM6252	Drug response	missense_variant	chr7:55241707	G / A	NM_005228.3	1.028	0.889	No	7.74072e-11
Run 2	Parental	20 ng Horizon 5%	NTRK1	NP_002520.2:p.Leu585CysfsTer73	NM_002529.3:c.1753del	985	253	0.2569	16265.8	57	0	0	0	0	0	0	0	No	105	148	286	445		FreeBayes	341	185	222	118	heterozygous			frameshift_variant	chr1:156846307	GC / G	NM_002529.3	0.906	0.504	No	1.11022e-16
Run 2	Parental	20 ng Horizon 5%	PIK3CA	NP_006209.2:p.His1047Arg	NM_006218.2:c.3140A>G	1210	299	0.2471	18133.3	488	10	0	0	0	0	0	0	No	133	166	464	447	4.083e-06	FreeBayes	420	162	276	144	heterozygous	COSM775	Pathogenic	missense_variant	chr3:178952085	A / G	NM_006218.2	1.296	0.054	No	1.11022e-16
Run 2	TP	20 ng Horizon 5%	EGFR	NP_005219.2:p.Glu746_Ala750del	NM_005228.3:c.2235_2249del	1140	37	0.0325	2195.07	174	2	0	0	0	0	0	0	No	21	16	648	443		LoFreq	328	18	293	25	.	COSM6223	Drug response	inframe_deletion	chr7:55242464	AGGAATTAAGAGAAGC / A	NM_005228.3	1.114	0.737	No	1.11022e-16
Run 2	TP	20 ng Horizon 5%	EGFR	NP_005219.2:p.Ala767_Val769dup	NM_005228.3:c.2300_2308dup	1277	71	0.0556	4464.47	33	0	0	0	0	0	0	0	No	36	35	668	536		LoFreq	339	41	291	46	.		Drug response	inframe_insertion	chr7:55248998	A / ATGGCCAGCG	NM_005228.3	1.212	0.462	No	1.11022e-16
Run 2	TP	20 ng Horizon 5%	EGFR	NP_005219.2:p.Thr790Met	NM_005228.3:c.2369C>T	1267	53	0.0418	3073.19	1750	8	0	0	0	0	0	0	No	20	33	611	603	2.843e-05	LoFreq	335	26	297	38	.	COSM6240	Other	missense_variant	chr7:55249071	C / T	NM_005228.3	1.672	0.091	No	1.11022e-16
Run 2	TP	20 ng Horizon 5%	EGFR	NP_005219.2:p.Leu858Arg	NM_005228.3:c.2573T>G	1577	95	0.0602	5797.55	818	12	0	0	0	0	0	1	No	58	37	811	669		LoFreq	389	56	324	63	.	COSM6224	Drug response	missense_variant	chr7:55259515	T / G	NM_005228.3	0.773	0.244	No	1.11022e-16
Run 2	TP	20 ng Horizon 5%	KRAS	NP_004976.2:p.Gly12Asp	NM_004985.3:c.35G>A	1362	80	0.0587	5022.54	1771	11	0	0	0	0	0	0	No	40	40	698	584	4.094e-06	LoFreq	382	50	328	54	.	COSM521	Pathogenic	missense_variant	chr12:25398284	C / T	NM_004985.3	1.195	0.488	No	1.11022e-16
Run 2	TP	20 ng Horizon 5%	NRAS	NP_002515.1:p.Gln61Lys	NM_002524.4:c.181C>A	1314	99	0.0753	6087.53	325	0	0	0	0	0	0	0	No	50	49	605	609	0	LoFreq	374	61	318	55	.	COSM580	Pathogenic	missense_variant	chr1:115256530	G / T	NM_002524.4	0.974	0.917	No	1.11022e-16
Run 2	TP	20 ng Horizon 5%	NRAS	NP_002515.1:p.Ala59Thr	NM_002524.4:c.175G>A	1294	86	0.0665	5318.65	1112	0	0	0	0	0	0	0	No	45	41	562	646		LoFreq	374	53	320	54	.	COSM578	Likely pathogenic	missense_variant	chr1:115256536	C / T	NM_002524.4	0.793	0.315	No	1.11022e-16
Run 2	TP	20 ng Horizon 5%	PIK3CA	NP_006209.2:p.Glu545Lys	NM_006218.2:c.1633G>A	631	33	0.0523	2090.71	375	8	0	0	0	0	0	0		0	33	0	598	4.085e-06	LoFreq	184	23	163	21	.	COSM125370	Pathogenic	missense_variant	chr3:178936091	G / A	NM_006218.2	nan	NaN	No	1.11022e-16
Run 2	Uncertain	20 ng Horizon 5%	KRAS	NP_004976.2:p.Thr87Ile	NM_004985.3:c.260C>T	1083	9	0.0083	417.256	230	0	0	0	0	0	0	0	Yes	0	9	546	528		LoFreq	278	2	273	5	.			missense_variant	chr12:25380198	G / A	NM_004985.3	inf	0.002	No	0.801972
Run 2	Uncertain	20 ng Horizon 5%	KRAS	NP_004976.2:p.Phe78LeufsTer9	NM_004985.3:c.230dup	1132	15	0.0133	806.026	36	0	0	0	0	0	0	0	Yes	0	15	349	756		LoFreq	282	4	269	7	.			frameshift_variant	chr12:25380227	G / GC	NM_004985.3	inf	0.004	No	0.0150635
Run 2	Uncertain	20 ng Horizon 5%	KRAS	NP_004976.2:p.Glu76Gly	NM_004985.3:c.227A>G	1155	18	0.0156	927.383	458	1	0	0	0	0	0	0	Yes	0	18	335	791		LoFreq	288	4	273	9	.			missense_variant	chr12:25380231	T / C	NM_004985.3	inf	0.003	No	0.282977
Run 2	Uncertain	20 ng Horizon 5%	KRAS	NP_004976.2:p.Glu76Ala	NM_004985.3:c.227A>C	1153	10	0.0087	441.113	47	0	0	0	0	0	0	0	Yes	0	10	335	791		LoFreq	287	2	273	5	.			missense_variant	chr12:25380231	T / G	NM_004985.3	inf	0.039	No	0.280715
Run 2	Uncertain	20 ng Horizon 5%	KRAS	NP_004976.2:p.Asp69ThrfsTer4	NM_004985.3:c.205del	808	10	0.0124	516.186	221	0	0	0	0	0	0	0	Yes	0	10	244	553		LoFreq	238	2	231	6	.	COSM12656		frameshift_variant	chr12:25380252	TC / T	NM_004985.3	inf	0.037	No
Run 2	Uncertain	20 ng Horizon 5%	KRAS	NP_004976.2:p.Ser65Asn	NM_004985.3:c.194G>A	1509	15	0.0099	704.943	583	4	0	0	0	0	0	0	No	4	11	870	624		LoFreq	350	2	342	8	.			missense_variant	chr12:25380264	C / T	NM_004985.3	3.834	0.017	No	0.408174
Run 2	Uncertain	20 ng Horizon 5%	KRAS	NP_004976.2:p.Ala59Thr	NM_004985.3:c.175G>A	1486	13	0.0087	652.471	1935	0	0	0	0	0	0	0	Yes	0	13	746	727		LoFreq	350	2	342	8	.	COSM1562187	Likely pathogenic,Pathogenic	missense_variant	chr12:25380283	C / T	NM_004985.3	inf	0	No
Run 2	TN	20 ng PT1	EGFR	NP_005219.2:p.Glu746_Ala750del	Horizon: EGFR: ΔE746 - A750
Run 2	TN	20 ng PT1	EGFR	NP_005219.2:p.Ala767_Val769dup	Horizon:EGFR: V769 - D770insASV
Run 2	TN	20 ng PT1	EGFR	NP_005219.2:p.Thr790Met	Horizon:EGFR: T790M
Run 2	TN	20 ng PT1	EGFR	NP_005219.2:p.Leu858Arg	Horizon:EGFR; L858R
Run 2	TN	20 ng PT1	KRAS	NP_004976.2:p.Gly12Asp	Horizon:KRAS: G12D
Run 2	TN	20 ng PT1	NRAS	NP_002515.1:p.Gln61Lys	Horizon:NRAS: Q61K
Run 2	TN	20 ng PT1	NRAS	NP_002515.1:p.Ala59Thr	Horizon:NRAS: A59T
Run 2	TN	20 ng PT1	PIK3CA	NP_006209.2:p.Glu545Lys	Horizon:PIK3CA: E545K
Run 2	Parental	20 ng PT1	BRAF	NP_004324.2:p.Val600Glu	NM_004333.4:c.1799T>A	1847	602	0.3259	36937.3	878	16	4	0	0	0	0	0	No	479	123	966	275		FreeBayes	481	367	282	196	heterozygous	COSM476	Pathogenic	missense_variant	chr7:140453136	A / T	NM_004333.4	0.902	0.433	No	1.11022e-16
Run 2	Parental	20 ng PT1	EGFR	NP_005219.2:p.Gly719Ser	NM_005228.3:c.2155G>A	1212	231	0.1906	14691.7	1036	2	0	0	0	0	0	0	No	89	142	388	593		FreeBayes	386	162	276	110	heterozygous	COSM6252	Drug response	missense_variant	chr7:55241707	G / A	NM_005228.3	1.044	0.822	No	6.47988e-10
Run 2	Parental	20 ng PT1	NTRK1	NP_002520.2:p.Leu585CysfsTer73	NM_002529.3:c.1753del	988	265	0.2682	17008.3	57	0	0	0	0	0	0	0	No	118	147	279	444		FreeBayes	326	183	221	105	heterozygous			frameshift_variant	chr1:156846307	GC / G	NM_002529.3	0.783	0.093	No	1.11022e-16
Run 2	Parental	20 ng PT1	PIK3CA	NP_006209.2:p.His1047Arg	NM_006218.2:c.3140A>G	1140	247	0.2167	14526.2	488	10	0	0	0	0	0	0	No	116	131	430	462	4.083e-06	FreeBayes	372	129	260	111	heterozygous	COSM775	Pathogenic	missense_variant	chr3:178952085	A / G	NM_006218.2	1.051	0.774	No	1.23904e-11
Run 2	Uncertain	20 ng PT1	KRAS	NP_004976.2:p.Thr87Ile	NM_004985.3:c.260C>T	1007	19	0.0189	900.766	230	0	0	0	0	0	0	0	Yes	0	19	486	502		LoFreq	279	3	268	11	.			missense_variant	chr12:25380198	G / A	NM_004985.3	inf	0	No	0.0120197
Run 2	Uncertain	20 ng PT1	KRAS	NP_004976.2:p.Glu76Gly	NM_004985.3:c.227A>G	1116	22	0.0197	1019.73	458	1	0	0	0	0	0	0	Yes	0	22	309	769		LoFreq	294	3	268	16	.			missense_variant	chr12:25380231	T / C	NM_004985.3	inf	0.001	No	0.0478539
Run 2	Uncertain	20 ng PT1	KRAS	NP_004976.2:p.Glu76Ala	NM_004985.3:c.227A>C	1116	16	0.0143	835.007	47	0	0	0	0	0	0	0	Yes	0	16	309	769		LoFreq	294	4	268	10	.			missense_variant	chr12:25380231	T / G	NM_004985.3	inf	0.009	No	0.00586148
Run 2	Uncertain	20 ng PT1	KRAS	NP_004976.2:p.Asp69ThrfsTer4	NM_004985.3:c.205del	774	7	0.009	321.394	221	0	0	0	0	0	0	0	No	0	7	208	559		LoFreq	244	1	237	7	.	COSM12656		frameshift_variant	chr12:25380252	TC / T	NM_004985.3	inf	0.199	No
Run 2	Uncertain	20 ng PT1	KRAS	NP_004976.2:p.Ser65Asn	NM_004985.3:c.194G>A	1510	19	0.0126	874.425	583	4	0	0	0	0	0	0	No	10	9	857	634		LoFreq	373	3	363	10	.			missense_variant	chr12:25380264	C / T	NM_004985.3	1.217	0.816	No	0.106005
Run 2	Uncertain	20 ng PT1	KRAS	NP_004976.2:p.Ala59Thr	NM_004985.3:c.175G>A	1486	14	0.0094	618.771	1935	0	0	0	0	0	0	0	Yes	1	13	758	714		LoFreq	372	2	362	10	.	COSM1562187	Likely pathogenic,Pathogenic	missense_variant	chr12:25380283	C / T	NM_004985.3	13.801	0.001	No
Run 2	TN	20 ng PT2	EGFR	NP_005219.2:p.Glu746_Ala750del	Horizon: EGFR: ΔE746 - A750
Run 2	TN	20 ng PT2	EGFR	NP_005219.2:p.Ala767_Val769dup	Horizon:EGFR: V769 - D770insASV
Run 2	TN	20 ng PT2	EGFR	NP_005219.2:p.Thr790Met	Horizon:EGFR: T790M
Run 2	TN	20 ng PT2	EGFR	NP_005219.2:p.Leu858Arg	Horizon:EGFR; L858R
Run 2	TN	20 ng PT2	KRAS	NP_004976.2:p.Gly12Asp	Horizon:KRAS: G12D
Run 2	TN	20 ng PT2	NRAS	NP_002515.1:p.Gln61Lys	Horizon:NRAS: Q61K
Run 2	TN	20 ng PT2	NRAS	NP_002515.1:p.Ala59Thr	Horizon:NRAS: A59T
Run 2	TN	20 ng PT2	PIK3CA	NP_006209.2:p.Glu545Lys	Horizon:PIK3CA: E545K
Run 2	Parental	20 ng PT2	BRAF	NP_004324.2:p.Val600Glu	NM_004333.4:c.1799T>A	3006	909	0.3024	51868	878	16	4	0	0	0	0	0	No	746	163	1729	366		FreeBayes	582	438	328	252	heterozygous	COSM476	Pathogenic	missense_variant	chr7:140453136	A / T	NM_004333.4	1.032	0.755	No	1.11022e-16
Run 2	Parental	20 ng PT2	EGFR	NP_005219.2:p.Gly719Ser	NM_005228.3:c.2155G>A	2093	414	0.1978	23804.5	1036	2	0	0	0	0	0	0	No	175	239	630	1049		FreeBayes	479	194	309	170	heterozygous	COSM6252	Drug response	missense_variant	chr7:55241707	G / A	NM_005228.3	0.82	0.08	No	1.11022e-16
Run 2	Parental	20 ng PT2	NTRK1	NP_002520.2:p.Leu585CysfsTer73	NM_002529.3:c.1753del	1549	362	0.2337	21979.6	57	0	0	0	0	0	0	0	No	128	234	460	724		FreeBayes	418	206	259	156	heterozygous			frameshift_variant	chr1:156846307	GC / G	NM_002529.3	1.162	0.24	No	1.11022e-16
Run 2	Parental	20 ng PT2	PIK3CA	NP_006209.2:p.His1047Arg	NM_006218.2:c.3140A>G	1892	437	0.231	24023.6	488	10	0	0	0	0	0	0	No	228	209	745	710	4.083e-06	FreeBayes	488	161	307	181	heterozygous	COSM775	Pathogenic	missense_variant	chr3:178952085	A / G	NM_006218.2	0.962	0.743	No	1.11022e-16
Run 2	Uncertain	20 ng PT2	KRAS	NP_004976.2:p.Ser65Asn	NM_004985.3:c.194G>A	2326	26	0.0112	1288.33	583	4	0	0	0	0	0	0	No	14	12	1440	859		LoFreq	380	5	368	11	.			missense_variant	chr12:25380264	C / T	NM_004985.3	1.437	0.416	No	0.176681
Run 2	Uncertain	20 ng PT2	KRAS	NP_004976.2:p.Ala59Thr	NM_004985.3:c.175G>A	2302	18	0.0078	763.252	1935	0	0	0	0	0	0	0	Yes	0	18	1271	1013		LoFreq	378	1	368	10	.	COSM1562187	Likely pathogenic,Pathogenic	missense_variant	chr12:25380283	C / T	NM_004985.3	inf	0	No
Run 2	TP	20 ng Sera	BRAF, COSM476	NP_004324.2:p.Val600Glu	NM_004333.4:c.1799T>A	1720	12	0.007	742.66	878	16	4	0	0	0	0	0	No	12	0	1342	364		LoFreq	313	8	302	9	.	COSM476	Pathogenic	missense_variant	chr7:140453136	A / T	NM_004333.4	0	0.082	No	1
Run 2	TP	20 ng Sera	EGFR, COSM6225	NP_005219.2:p.Glu746_Ala750del	NM_005228.3:c.2236_2250del	1698	21	0.0124	1155.94	202	7	0	0	0	0	0	0	No	14	7	855	807		LoFreq	340	8	311	16	.	COSM6225	Drug response	inframe_deletion	chr7:55242465	GGAATTAAGAGAAGCA / G	NM_005228.3	0.53	0.191	No	1.11022e-16
Run 2	TP	20 ng Sera	EGFR, COSM12378	NP_005219.2:p.Asp770_Asn771insGly	NM_005228.3:c.2310_2311insGGT	2347	19	0.0081	944	105	7	0	0	0	0	0	0	No	11	8	1093	1231		LoFreq	398	4	377	17	.	COSM12378		inframe_insertion	chr7:55249012	C / CGGT	NM_005228.3	0.646	0.366	No	1.11022e-16
Run 2	TP	20 ng Sera	EGFR, COSM6240	NP_005219.2:p.Thr790Met	NM_005228.3:c.2369C>T	2012	12	0.006	527.357	1750	8	0	0	0	0	0	0	No	6	6	1139	861	2.843e-05	LoFreq	345	2	335	10	.	COSM6240	Other	missense_variant	chr7:55249071	C / T	NM_005228.3	1.323	0.772	No	0.0313205
Run 2	TP	20 ng Sera	EGFR, COSM6224	NP_005219.2:p.Leu858Arg	NM_005228.3:c.2573T>G	1901	23	0.0121	1132.03	818	12	0	0	0	0	0	1	No	9	14	998	879		LoFreq	377	6	359	17	.	COSM6224	Drug response	missense_variant	chr7:55259515	T / G	NM_005228.3	1.766	0.21	No	0.000143643
Run 2	TP	20 ng Sera	ERBB2, COSM682/20959 (c.2324_2325ins12 p.A775_G776insYVMA)	NP_004439.2:p.Tyr772_Ala775dup	NM_004448.2:c.2313_2324dup	2414	14	0.0058	994.471	135	10	0	0	0	0	0	0	No	10	4	1339	1057		LoFreq	392	12	374	14	.		Pathogenic	inframe_insertion	chr17:37880981	A / AGCATACGTGATG	NM_004448.2	0.507	0.29	No	1.11022e-16
Run 2	TP	20 ng Sera	KIT, COSM1314	NP_000213.1:p.Asp816Val	NM_000222.2:c.2447A>T	1144	9	0.0079	508.943	801	11	1	0	0	0	0	0	No	5	4	426	706	0	LoFreq	279	4	268	8	.	COSM1314	Pathogenic	missense_variant	chr4:55599321	A / T	NM_000222.2	0.483	0.311	No	2.96208e-13
Run 2	TP	20 ng Sera	KRAS, COSM521	NP_004976.2:p.Gly12Asp	NM_004985.3:c.35G>A	2075	16	0.0077	928.885	1771	11	0	0	0	0	0	0	No	9	7	1258	801	4.094e-06	LoFreq	378	8	362	16	.	COSM521	Pathogenic	missense_variant	chr12:25398284	C / T	NM_004985.3	1.222	0.798	No	0.00677413
Run 2	TP	20 ng Sera	NRAS, COSM584	NP_002515.1:p.Gln61Arg	NM_002524.4:c.182A>G	1905	27	0.0142	1421.47	1799	11	0	0	0	0	0	0	No	13	14	1147	731		LoFreq	358	7	339	19	.	COSM584	Pathogenic	missense_variant	chr1:115256529	T / C	NM_002524.4	1.69	0.233	No	1.11022e-16
Run 2	TP	20 ng Sera	PDGFRA, COSM28053	NP_006197.1:p.Ser566GlnfsTer6	NM_006206.4:c.1694_1695insA	3223	38	0.0118	2537.94	116	7	0	0	1	0	0	0	No	19	19	1729	1452		LoFreq	466	30	430	32	.	COSM28053		frameshift_variant	chr4:55141048	T / TA	NM_006206.4	1.191	0.626	No	1.11022e-16
Run 2	TP	20 ng Sera	PDGFRA, COSM736	NP_006197.1:p.Asp842Val	NM_006206.4:c.2525A>T	1906	20	0.0105	1281.47	459	7	0	0	0	0	0	0	No	4	16	814	1071		LoFreq	355	14	339	15	.	COSM736	Pathogenic	missense_variant	chr4:55152093	A / T	NM_006206.4	3.04	0.041	No	1.11022e-16
Run 2	TP	20 ng Sera	PIK3CA, COSM125370	NP_006209.2:p.Glu545Lys	NM_006218.2:c.1633G>A	780	7	0.009	465.717	375	8	0	0	0	0	0	0		0	7	0	773	4.085e-06	LoFreq	168	6	162	6	.	COSM125370	Pathogenic	missense_variant	chr3:178936091	G / A	NM_006218.2	nan	NaN	No	0.0475475
Run 2	TP	20 ng Sera	PIK3CA, COSM775	NP_006209.2:p.His1047Arg	NM_006218.2:c.3140A>G	1982	16	0.0081	787.886	488	10	0	0	0	0	0	0	No	6	10	1011	955	4.083e-06	LoFreq	348	4	334	14	.	COSM775	Pathogenic	missense_variant	chr3:178952085	A / G	NM_006218.2	1.764	0.32	No	1
Run 2	TP	20 ng Sera	RET, COSM965	NP_065681.1:p.Met918Thr	NM_020630.4:c.2753T>C	1924	28	0.0146	1724.89	487	6	1	0	0	1	0	0	No	21	7	1042	853	4.061e-06	LoFreq	397	17	374	22	.	COSM965	Pathogenic	missense_variant	chr10:43617416	T / C	NM_020630.4	0.407	0.036	No	1.11022e-16
Run 2	Uncertain	20 ng Sera	KRAS	NP_004976.2:p.Ile93Met	NM_004985.3:c.279T>G	680	7	0.0103	274.023	44	0	0	0	0	0	0	0		0	7	0	672		LoFreq	123	1	119	3	.			missense_variant	chr12:25380179	A / C	NM_004985.3	nan	NaN	No
Run 2	Uncertain	20 ng Sera	KRAS	NP_004976.2:p.Thr87Ile	NM_004985.3:c.260C>T	1557	23	0.0148	935.508	230	0	0	0	0	0	0	0	Yes	2	21	692	842		LoFreq	314	2	305	9	.			missense_variant	chr12:25380198	G / A	NM_004985.3	8.629	0	No	0.0694748
Run 2	Uncertain	20 ng Sera	KRAS	NP_004976.2:p.Phe78GlyfsTer10	NM_004985.3:c.230_231insGGGG	1846	17	0.0092	724	4	0	0	0	0	0	0	0	Yes	0	17	618	1188		LoFreq	325	1	305	9	.			frameshift_variant	chr12:25380227	G / GCCCC	NM_004985.3	inf	0.001	No
Run 2	Uncertain	20 ng Sera	KRAS	NP_004976.2:p.Glu76Gly	NM_004985.3:c.227A>G	1892	39	0.0206	1615.23	458	1	0	0	0	0	0	0	Yes	0	39	604	1248		LoFreq	322	1	307	14	.			missense_variant	chr12:25380231	T / C	NM_004985.3	inf	0	No	0.00607418
Run 2	Uncertain	20 ng Sera	KRAS	NP_004976.2:p.Ser65Asn	NM_004985.3:c.194G>A	2467	25	0.0101	1219.36	583	4	0	0	0	0	0	0	No	21	4	1433	1009		LoFreq	376	6	368	8	.			missense_variant	chr12:25380264	C / T	NM_004985.3	0.271	0.013	No	0.330294
Run 2	Uncertain	20 ng Sera	KRAS, COSM1562187	NP_004976.2:p.Ala59Thr	NM_004985.3:c.175G>A	2406	13	0.0054	567.471	1935	0	0	0	0	0	0	0	Yes	1	12	1265	1128		LoFreq	374	2	368	6	.	COSM1562187	Likely pathogenic,Pathogenic	missense_variant	chr12:25380283	C / T	NM_004985.3	13.457	0.001	No
Run 2	Uncertain	20 ng Sera	ROS1	NP_002935.2:p.Val2170Ala
Run 4	Detected	20 ng Lung 03
Run 2	Detected	20 ng Lung 04	KRAS	NP_004976.2:p.Glu76Gly	NM_004985.3:c.227A>G	881	8	0.0091	391.026	458	1	0	0	0	0	0	0	No	1	7	319	554		LoFreq	240	2	235	5	.			missense_variant	chr12:25380231	T / C	NM_004985.3	4.031	0.27	No	0.89956	No	0.950823
Run 2	Detected	20 ng Lung 04	KRAS	NP_004976.2:p.Ser65Asn	NM_004985.3:c.194G>A	1150	6	0.0052	339	583	4	0	0	0	0	0	0	No	6	0	736	408		LoFreq	283	3	280	3	.			missense_variant	chr12:25380264	C / T	NM_004985.3	0	0.095	No	0.950823	No
Run 2	Detected	20 ng Lung 04	NRAS	NP_002515.1:p.Ser65Asn	NM_002524.4:c.194G>A	939	29	0.0309	1297.93	178	0	0	0	0	0	0	0	Yes	29	0	562	348		LoFreq	260	1	252	8	.			missense_variant	chr1:115256517	C / T	NM_002524.4	0	0	No
Run 3	FN	20 ng Horizon 0.1%	EGFR	NP_005219.2:p.Leu858Arg
Run 3	FN	20 ng Horizon 0.1%	EGFR	NP_005219.2:p.Glu746_Ala750del
Run 3	FN	20 ng Horizon 0.1%	EGFR	NP_005219.2:p.Thr790Met
Run 3	FN	20 ng Horizon 0.1%	EGFR	NP_005219.2:p.Ala767_Val769dup
Run 3	FN	20 ng Horizon 0.1%	KRAS	NP_004976.2:p.Gly12Asp
Run 3	FN	20 ng Horizon 0.1%	NRAS	NP_002515.1:p.Gln61Lys
Run 3	FN	20 ng Horizon 0.1%	NRAS	NP_002515.1:p.Ala59Thr
Run 3	FN	20 ng Horizon 0.1%	PIK3CA	NP_006209.2:p.Glu545Lys
Run 3	Parental	20 ng Horizon 0.1%	BRAF	NP_004324.2:p.Val600Glu	NM_004333.4:c.1799T>A	1893	598	0.3159	33395.8	878	16	4	0	0	0	0	0	No	493	105	1055	239		FreeBayes	470	269	284	185	heterozygous	COSM476	Pathogenic	missense_variant	chr7:140453136	A / T	NM_004333.4	0.94	0.654	No	1.11022e-16
Run 3	Parental	20 ng Horizon 0.1%	EGFR	NP_005219.2:p.Gly719Ser	NM_005228.3:c.2155G>A	1252	260	0.2077	15124.2	1036	2	0	0	0	0	0	0	No	109	151	420	572		FreeBayes	390	140	267	123	heterozygous	COSM6252	Drug response	missense_variant	chr7:55241707	G / A	NM_005228.3	1.017	0.944	No	1.11022e-16
Run 3	Parental	20 ng Horizon 0.1%	NTRK1	NP_002520.2:p.Leu585CysfsTer73	NM_002529.3:c.1753del	967	240	0.2482	13841	57	0	0	0	0	0	0	0	No	99	141	279	446		FreeBayes	311	125	220	89	heterozygous			frameshift_variant	chr1:156846307	GC / G	NM_002529.3	0.891	0.447	No	1.11022e-16
Run 3	Parental	20 ng Horizon 0.1%	PIK3CA	NP_006209.2:p.His1047Arg	NM_006218.2:c.3140A>G	1033	246	0.2381	14070.3	488	10	0	0	0	0	0	0	No	142	104	418	369	4.083e-06	FreeBayes	334	124	237	97	heterozygous	COSM775	Pathogenic	missense_variant	chr3:178952085	A / G	NM_006218.2	0.83	0.213	No	1.11022e-16
Run 3	Uncertain	20 ng Horizon 0.1%	KRAS	NP_004976.2:p.Glu76Gly	NM_004985.3:c.227A>G	1106	9	0.0081	401.535	458	1	0	0	0	0	0	0	No	0	9	300	784		LoFreq	277	2	262	5	.			missense_variant	chr12:25380231	T / C	NM_004985.3	inf	0.125	No
Run 3	Uncertain	20 ng Horizon 0.1%	KRAS	NP_004976.2:p.Glu76Ala	NM_004985.3:c.227A>C	1106	12	0.0108	532.46	47	0	0	0	0	0	0	0	Yes	0	12	300	784		LoFreq	277	2	262	9	.			missense_variant	chr12:25380231	T / G	NM_004985.3	inf	0.044	No	6.8717e-05
Run 3	Uncertain	20 ng Horizon 0.1%	KRAS	NP_004976.2:p.Ser65Asn	NM_004985.3:c.194G>A	1449	10	0.0069	641.886	583	4	0	0	0	0	0	0	No	7	3	897	542		LoFreq	329	7	324	5	.			missense_variant	chr12:25380264	C / T	NM_004985.3	0.709	0.751	No	0.295149
Run 3	Uncertain	20 ng Horizon 0.1%	NRAS	NP_002515.1:p.Ser65Asn	NM_002524.4:c.194G>A	1214	38	0.0313	1628.63	178	0	0	0	0	0	0	0	Yes	38	0	691	485		LoFreq	321	2	311	10	.			missense_variant	chr1:115256517	C / T	NM_002524.4	0	0	No
Run 3	Uncertain	20 ng Horizon 0.1%	PDGFRA	NP_006197.1:p.Leu723TyrfsTer12	NM_006206.4:c.2168del	970	5	0.0052	226	107	0	0	0	0	0	0	0	No	2	3	584	380		LoFreq	244	1	240	3	.			frameshift_variant	chr4:55146490	AT / A	NM_006206.4	2.305	0.389	No
Run 3	Parental	50 ng Horizon 0.1%	BRAF	NP_004324.2:p.Val600Glu	NM_004333.4:c.1799T>A	8598	2648	0.308	135818	878	16	4	0	0	0	0	0	No	2218	430	5024	917		FreeBayes	740	889	403	330	heterozygous	COSM476	Pathogenic	missense_variant	chr7:140453136	A / T	NM_004333.4	1.062	0.352	No	1.11022e-16
Run 3	Parental	50 ng Horizon 0.1%	EGFR	NP_005219.2:p.Gly719Ser	NM_005228.3:c.2155G>A	5581	1139	0.2041	59106.4	1036	2	0	0	0	0	0	0	No	521	618	1935	2505		FreeBayes	681	376	410	269	heterozygous	COSM6252	Drug response	missense_variant	chr7:55241707	G / A	NM_005228.3	0.916	0.192	No	1.11022e-16
Run 3	Parental	50 ng Horizon 0.1%	NTRK1	NP_002520.2:p.Leu585CysfsTer73	NM_002529.3:c.1753del	4235	1082	0.2555	59022.8	57	0	0	0	0	0	0	0	No	384	698	1156	1981		FreeBayes	566	455	326	227	heterozygous			frameshift_variant	chr1:156846307	GC / G	NM_002529.3	1.061	0.442	No	1.11022e-16
Run 3	Parental	50 ng Horizon 0.1%	PIK3CA	NP_006209.2:p.His1047Arg	NM_006218.2:c.3140A>G	4542	1125	0.2477	55401.9	488	10	0	0	0	0	0	0	No	630	495	1803	1610	4.083e-06	FreeBayes	664	291	389	271	heterozygous	COSM775	Pathogenic	missense_variant	chr3:178952085	A / G	NM_006218.2	0.88	0.068	No	1.11022e-16
Run 3	Uncertain	50 ng Horizon 0.1%	KRAS	NP_004976.2:p.Thr87Ile	NM_004985.3:c.260C>T	4724	59	0.0125	2552.95	230	0	0	0	0	0	0	0	Yes	0	59	2190	2474		LoFreq	407	2	386	20	.			missense_variant	chr12:25380198	G / A	NM_004985.3	inf	0	No
Run 3	Uncertain	50 ng Horizon 0.1%	KRAS	NP_004976.2:p.Phe78LeufsTer9	NM_004985.3:c.230dup	5244	57	0.0109	2463.26	36	0	0	0	0	0	0	0	Yes	0	57	1416	3723		LoFreq	428	1	386	22	.			frameshift_variant	chr12:25380227	G / GC	NM_004985.3	inf	0	No
Run 3	Uncertain	50 ng Horizon 0.1%	KRAS	NP_004976.2:p.Glu76Gly	NM_004985.3:c.227A>G	5360	79	0.0147	3248.96	458	1	0	0	0	0	0	0	Yes	4	75	1363	3872		LoFreq	438	2	388	31	.			missense_variant	chr12:25380231	T / C	NM_004985.3	6.6	0	No
Run 3	Uncertain	50 ng Horizon 0.1%	KRAS	NP_004976.2:p.Glu76Ala	NM_004985.3:c.227A>C	5356	41	0.0077	1880.06	47	0	0	0	0	0	0	0	Yes	0	41	1363	3872		LoFreq	433	4	388	17	.			missense_variant	chr12:25380231	T / G	NM_004985.3	inf	0	No	9.2218e-09
Run 3	Uncertain	50 ng Horizon 0.1%	KRAS	NP_004976.2:p.Ser65Asn	NM_004985.3:c.194G>A	6777	63	0.0093	2659.6	583	4	0	0	0	0	0	0	No	28	35	4231	2483		LoFreq	472	2	452	20	.			missense_variant	chr12:25380264	C / T	NM_004985.3	2.13	0.004	No	0.000110834
Run 3	FN	50 ng Horizon 0.1%	EGFR	NP_005219.2:p.Leu858Arg
Run 3	FN	50 ng Horizon 0.1%	EGFR	NP_005219.2:p.Glu746_Ala750del
Run 3	FN	50 ng Horizon 0.1%	EGFR	NP_005219.2:p.Thr790Met
Run 3	FN	50 ng Horizon 0.1%	EGFR	NP_005219.2:p.Ala767_Val769dup
Run 3	FN	50 ng Horizon 0.1%	KRAS	NP_004976.2:p.Gly12Asp
Run 3	FN	50 ng Horizon 0.1%	NRAS	NP_002515.1:p.Gln61Lys
Run 3	FN	50 ng Horizon 0.1%	NRAS	NP_002515.1:p.Ala59Thr
Run 3	FN	50 ng Horizon 0.1%	PIK3CA	NP_006209.2:p.Glu545Lys
Run 3	Detected	50 ng Lung 05	EGFR	NP_005219.2:p.Leu858Arg	NM_005228.3:c.2573T>G	6001	796	0.1326	35541.7	818	12	0	0	0	0	0	1	No	510	286	3350	1853		LoFreq	701	91	462	237	.	COSM6224	Drug response	missense_variant	chr7:55259515	T / G	NM_005228.3	1.014	0.874	No	1.11022e-16
Run 3	Detected	50 ng Lung 05	KRAS	NP_004976.2:p.Ser65Asn	NM_004985.3:c.194G>A	6314	32	0.0051	1326.39	583	4	0	0	0	0	0	0	Yes	29	3	4263	2015		LoFreq	498	2	487	7	.			missense_variant	chr12:25380264	C / T	NM_004985.3	0.219	0.004	No	0.733008
Run 3	Detected	50 ng Lung 06	EGFR	NP_005219.2:p.Leu747_Thr751del	NM_005228.3:c.2240_2254del	6171	410	0.0664	21535.9	8	0	0	0	0	0	0	0	No	223	187	3059	2524		LoFreq	718	136	490	150	.	COSM392194	Drug response	inframe_deletion	chr7:55242467	AATTAAGAGAAGCAAC / A	NM_005228.3	1.016	0.878	No	1.11022e-16
Run 3	Detected	50 ng Lung 06	EGFR	NP_005219.2:p.Lys754Gln	NM_005228.3:c.2260A>C	7002	422	0.0603	21889	1	0	0	0	0	0	0	0	No	221	201	2999	3572		LoFreq	675	145	521	147	.			missense_variant	chr7:55242490	A / C	NM_005228.3	0.764	0.008	No	1.11022e-16
Run 3	Detected	50 ng Lung 06	ERBB2	NP_004439.2:p.Ser310Phe	NM_004448.2:c.929C>T	5703	297	0.0521	14886	393	0	0	0	0	0	0	0	No	100	197	1530	3875		LoFreq	515	87	410	104	.	COSM48358		missense_variant	chr17:37868208	C / T	NM_004448.2	0.778	0.048	No	1.11022e-16
Run 3	Detected	50 ng Lung 07	EGFR	NP_005219.2:p.Glu746_Ala750del	NM_005228.3:c.2235_2249del	3136	850	0.271	47225.3	174	2	0	0	0	0	0	0	No	470	380	1262	968		FreeBayes	601	380	337	238	heterozygous	COSM6223	Drug response	inframe_deletion	chr7:55242464	AGGAATTAAGAGAAGC / A	NM_005228.3	1.054	0.516	No	1.11022e-16
Run 4	FN	50 ng Horizon 0.1%	EGFR	NP_005219.2:p.Leu858Arg
Run 4	FN	50 ng Horizon 0.1%	EGFR	NP_005219.2:p.Glu746_Ala750del
Run 4	FN	50 ng Horizon 0.1%	EGFR	NP_005219.2:p.Thr790Met
Run 4	FN	50 ng Horizon 0.1%	EGFR	NP_005219.2:p.Ala767_Val769dup
Run 4	FN	50 ng Horizon 0.1%	KRAS	NP_004976.2:p.Gly12Asp
Run 4	FN	50 ng Horizon 0.1%	NRAS	NP_002515.1:p.Gln61Lys
Run 4	FN	50 ng Horizon 0.1%	NRAS	NP_002515.1:p.Ala59Thr
Run 4	FN	50 ng Horizon 0.1%	PIK3CA	NP_006209.2:p.Glu545Lys
Run 4	Parental	50 ng Horizon 0.1%	BRAF	NP_004324.2:p.Val600Glu	NM_004333.4:c.1799T>A	8745	2676	0.306	141424	878	16	4	0	0	0	0	0	No	2259	417	5137	929		FreeBayes	742	996	412	327	heterozygous	COSM476	Pathogenic	missense_variant	chr7:140453136	A / T	NM_004333.4	1.021	0.748	No	1.11022e-16
Run 4	Parental	50 ng Horizon 0.1%	EGFR	NP_005219.2:p.Gly719Ser	NM_005228.3:c.2155G>A	5772	1160	0.201	62074.6	1036	2	0	0	0	0	0	0	No	529	631	2034	2577		FreeBayes	678	441	413	264	heterozygous	COSM6252	Drug response	missense_variant	chr7:55241707	G / A	NM_005228.3	0.941	0.372	No	1.11022e-16
Run 4	Parental	50 ng Horizon 0.1%	NTRK1	NP_002520.2:p.Leu585CysfsTer73	NM_002529.3:c.1753del	4417	1107	0.2506	62094.6	57	0	0	0	0	0	0	0	No	397	710	1165	2132		FreeBayes	585	502	346	229	heterozygous			frameshift_variant	chr1:156846307	GC / G	NM_002529.3	0.977	0.771	No	1.11022e-16
Run 4	Parental	50 ng Horizon 0.1%	PIK3CA	NP_006209.2:p.His1047Arg	NM_006218.2:c.3140A>G	4796	1158	0.2415	58847.4	488	10	0	0	0	0	0	0	No	644	514	1955	1683	4.083e-06	FreeBayes	654	343	378	276	heterozygous	COSM775	Pathogenic	missense_variant	chr3:178952085	A / G	NM_006218.2	0.927	0.279	No	1.11022e-16
Run 4	Uncertain	50 ng Horizon 0.1%	KRAS	NP_004976.2:p.Ile93Met	NM_004985.3:c.279T>G	1819	18	0.0099	791.08	44	0	0	0	0	0	0	0		0	18	0	1798		LoFreq	171	1	162	7	.			missense_variant	chr12:25380179	A / C	NM_004985.3	nan	NaN	No
Run 4	Uncertain	50 ng Horizon 0.1%	KRAS	NP_004976.2:p.Thr87Ile	NM_004985.3:c.260C>T	4776	66	0.0138	2939.1	230	0	0	0	0	0	0	0	Yes	0	66	2233	2477		LoFreq	414	4	395	19	.			missense_variant	chr12:25380198	G / A	NM_004985.3	inf	0	No	1.11022e-16
Run 4	Uncertain	50 ng Horizon 0.1%	KRAS	NP_004976.2:p.Glu76Gly	NM_004985.3:c.227A>G	5402	81	0.015	3416.24	458	1	0	0	0	0	0	0	Yes	2	79	1375	3891		LoFreq	441	4	398	28	.			missense_variant	chr12:25380231	T / C	NM_004985.3	13.959	0	No	1.11022e-16
Run 4	Uncertain	50 ng Horizon 0.1%	KRAS	NP_004976.2:p.Glu76Ala	NM_004985.3:c.227A>C	5398	53	0.0098	2430.85	47	0	0	0	0	0	0	0	Yes	0	53	1375	3891		LoFreq	441	7	398	15	.			missense_variant	chr12:25380231	T / G	NM_004985.3	inf	0	No	1.11022e-16
Run 4	Uncertain	50 ng Horizon 0.1%	KRAS	NP_004976.2:p.Asp69ThrfsTer4	NM_004985.3:c.205del	3228	25	0.0077	1090.71	221	0	0	0	0	0	0	0	Yes	0	25	930	2265		LoFreq	364	2	345	11	.	COSM12656		frameshift_variant	chr12:25380252	TC / T	NM_004985.3	inf	0	No
Run 4	Uncertain	50 ng Horizon 0.1%	KRAS	NP_004976.2:p.Ser65Asn	NM_004985.3:c.194G>A	6902	57	0.0083	2477.86	583	4	0	0	0	0	0	0	No	29	28	4279	2565		LoFreq	470	4	452	17	.			missense_variant	chr12:25380264	C / T	NM_004985.3	1.611	0.075	No	0.000252765
Run 4	Detected	50 ng Lung 08	EGFR	NP_005219.2:p.Leu858Arg	NM_005228.3:c.2573T>G	2828	55	0.0194	3159.24	818	12	0	0	0	0	0	1	No	28	27	1545	1226		LoFreq	450	26	406	42	.	COSM6224	Drug response	missense_variant	chr7:55259515	T / G	NM_005228.3	1.215	0.495	No	1.11022e-16
Run 4	Detected	50 ng Lung 09	KRAS	NP_004976.2:p.Gly12Cys	NM_004985.3:c.34G>T	7297	3204	0.4391	163795	1033	3	0	0	0	0	0	0	No	2078	1126	2719	1368	0	FreeBayes	778	908	387	386	heterozygous	COSM516	Pathogenic	missense_variant	chr12:25398285	C / A	NM_004985.3	1.077	0.136	No	1.11022e-16
Run 4	Detected	50 ng Lung 10
Run 4	Detected	50 ng Lung 04	KRAS	NP_004976.2:p.Ser65Asn	NM_004985.3:c.194G>A	5511	34	0.0062	1414.47	583	4	0	0	0	0	0	0	No	29	5	3500	1977		LoFreq	500	2	492	8	.			missense_variant	chr12:25380264	C / T	NM_004985.3	0.305	0.011	No	0.126506
List of Abbreviations and associated interpretation:
PT1: Horizon parental replicate 1
PT1: Horizon parental replicate 2
Symbol: The Gene symbol for the gene located at this position (empty if variant is found in the intergenic region)
HGVSp: (From Ensembl VEP) The mutation at the amino acid (i.e., protein) level in the format, from the Human Genome Variant Society (concatenated with the currently chosen transcript ID
TP: True Positive
TN: True Negative
FN: False Negative
HGVSc: (From Ensembl VEP) The mutation at the DNA Coding Sequence (CDS) level, in the format from the Human Genome Variant Society (concatenated with the currently chosen transcript ID Depth
Depth: The total unique fragment depth covering the variant.
AO (Alternate Observations): Total number of reads that support the variant.
AF (Allele Fraction) :The fraction of the reads supporting the alternative allele (AO/DP).
Quality Score: The PHRED based quality score of the variant call, as reported by the caller
TO (Total Observed): Number of times this variant or structural rearrangement has been observed on this system.
Rept (Total Reported): – Number of times a variant has been marked as reportable on this system.
Tier I: AMP Guideline-specified somatic category - 'Variants with strong clinical significance'
Tier II: AMP Guideline-specified somatic category - 'Variants with potential clinical significance'
Tier III: AMP Guideline-specified somatic category -'Variants of unknown clinical significance'
Tier IV: Guideline-specified somatic category - 'Variants deemed benign or likely benign'
Germ (Germline): Variant is deemed likely to be germline.
Artf (Artifact): Counts Variants deemed likely to be a chemistry or sequencing artifact.
Has Sample Strand Bias: The determines if there is statistically significant asymmetry in the positive vs. negative strands, as determined by opposing primers targeting those strands – indicative of deamination or PCR error. This value is YES if the p-value (i.e. Sample Strand Bias Prob) ≤0.05.
Primer Alt Reads +: The total number of alternate observations (AO) that came from the positive strand of fragments from the same primer (used to calculate Sample Strand Bias).
Primer Alt Reads: The total number of alternate observations (AO) that came from the negative strand of fragments from the same primer (used to calculate Sample Strand Bias)
Primer Ref Reads +: The total number of reference observations (RO) that came from the positive strand of fragments from the same primer (used to calculate Sample Strand Bias).
Primer Ref Reads -: The total number of reference observations (RO) that came from the negative strand of fragments from the same primer (used to calculate Sample Strand Bias).
gnomAD AF: The frequency of the allele called at this locus, from gnomAD global population
Source: The variant caller that is the source of this variant call: LoFreq, FreeBayes or Vision.
UDP ( Unique start sites DP): The total unique start sites covering the variant.
DAO (Deep-bin AO): The number of alternate observations (AO) for this variant call that are from deep (i.e., error-correctable) molecular bins.
URO (Unique Reference Observations): Total number of unique start sites represented by all the reference reads that intersect this variant.
UAO (Unique start site AO): Total unique start sites supporting the variant.
Variant Call:The variant call for this location. 0/0 represents a homozygous reference call. 0/1 and 1/1 represent heterozygous and homozygous alternative allele calls, respectively. For somatic mutations there can be 4 fields (i.e. 0/1/1/1) since for somatic mutations a ploidy of 4 is assumed)
COSMICID: The COSMIC ID associated with this mutation.
Clinical Significance: The clinical relevance of the variant according to the CLINVAR database.
Consequence: The calculated coding consequence of the variation. See the Ensembl VEP page for more information about the various classes of consequence.
Genomic Location: Start position of the variant call (1- based, closed notation)
Ref/Alt Allele: The reference allele (hg19) and the alternative allele (i.e. the variant called).
Trans (Transcript ID): The transcript ID that is associated with the current annotation of the variant (as reported by Ensembl VEP).
Sample Strand Bias Ratio: The odds ratio of positive vs. negative strand (for Fisher's Exact test). Deviation from 1 indicates potential sample strand bias
SSB pVal (Sample Strand Bias Probability): p-value that quantifies the significance of discordance between reads originating from each strand of the source material for a given variant. It differs from Seq Dir Bias Prob in that it measures input material strand bias and NOT strand bias due to systematic sequencing error. LOW p-values are indicative of strand specific aberrations in the source mat…
Has Seq Dir Bias: The determines if there is statistically significant asymmetry in the sequencing reads (R1 vs. R2) of single library fragments – indicative of sequencing error. This value is YES if the p-value (i.e. Seq Dir Bias Prob) ≤ 0.05.
AF Outlier P Value (Allele Fraction Outlier P-value): Representative AF Outlier p value for the sample. This will be the AF Outlier p-value from the Normal Data Set if one was provided, otherwise this will be the intra-sample AF Outlier p-Value. If any test shows a statistically significant outlier, then it can be considered a significant variant.
