# Supplementary material for: Analytical and clinical validation of a custom 15-gene next-generation sequencing panel for the evaluation of circulating tumor DNA mutations in patients with advanced non-small-cell lung cancer
Source: PLoS One. 2022 Oct 18;17(10):e0276161. doi: 10.1371/journal.pone.0276161 (PMC9578623; doi:10.1371/journal.pone.0276161)
Supplement: S3 Table — (XLSX) [file pone.0276161.s003.xlsx]

## Sheet: Table S3
Table S3. List of regions covered in custom 15-gene ctDNA panel
Target Name	Amino Acid Site	Genomic Location	Accession Number
ALK_Exon 21	ALK_p.R1120-p.K1150	chr2: 29445502-29445397	NM_004304
ALK_Exon 22	ALK_p.T1151-p.L1165	chr2: 29445130-29445254	NM_004304
ALK_Exon 22	ALK_p.T1151-p.S1172	chr2: 29445306-29445326	NM_004304
ALK_Exon 23	ALK_p.S1172- p.I1183	chr2: 29443666-29443767	NM_004304
ALK_Exon 23	ALK_p.L1196-p.P1215	chr2: 29443540-29443655	NM_004304
ALK_Exon24	ALK_p.D1232-p.R1248	chr2: 29436825-29436899	NM_004304
ALK_Exon25	ALK_p.C1259-p.R1279	chr2: 29432636-29432713	NM_004304
BRAF_Exon 11	BRAF_p.K439 -p.G478	chr7: 140481357-140481472	NM_004333
BRAF_Exon 15	BRAF_p.N581-p.H608	chr7: 140453111-140453199	NM_004333
EGFR_Exon 12	EGFR_p.L450-p.K487	chr7: 55227880-55227995	NM_005228
EGFR_Exon 18	EGFR_p.E697-p.K728	chr7: 55241640-55241742	NM_005228
EGFR_Exon 19	EGFR_p.A734-p.D761	chr7: 55242428-55242571	NM_005228
EGFR_Exon 20	EGFR_p.A763-p.C797	chr7: 55248996-55249058	NM_005228
EGFR_Exon 21	EFGR_p.K845-p.G872	chr7: 55259474-55259559	NM_005228
ERBB2_Exon 8	ERBB2_p.Y301-p.E321	chr17: 37868161-37868253	NM_004448
ERBB2_Exon 8	ERBB2_p.T323-p.V341	chr17: 37868243-37868316	NM_004448
ERBB2_Exon 19	ERBB2_p.V741-p.E769	chr17: 37880177-37880277	NM_004448
ERBB2_Exon 20	ERBB2_p.E770-p.K831	chr17: 37880953-37881200	NM_004448
ERBB2_Exon 21	ERBB2_p.S834-p.V853	chr17: 37881306-37881368	NM_004448
ERBB2_Exon 22	ERBB2_p.K887-p.S903	chr17: 37881589-37881641	NM_004448
KIT_Exon 8	KIT_p.T411-p.C428	chr4:55589739-55589804	NM_000222
KIT_Exon 9	KIT_p.K492-p.E514	chr4:55592149-55592260	NM_000222
KIT_Exon 10	KIT_p.I531-p.Q549	chr4:55593432-55593506	NM_000222
KIT_Exon 11	KIT_p.K550-p.G592	chr4:55593513-55593738	NM_000222
KIT_Exon 13	KIT_p.G627-p.G664	chr4:55594166-55594278	NM_000222
KIT_Exon 13	KIT_p.M638-p.G664	chr4:55594208-55594318	NM_000222
KIT_Exon 14	KIT_p.G664-p.Q694	chr4:55595479-55595592	NM_000222
KIT_Exon 17	KIT_p.C788-p.N828	chr4:55599221-55599379	NM_000222
KIT_Exon 18	KIT_p.A829-p.F848	chr4:55602625-55602739	NM_000222
KIT_Exon 18	KIT_p.A829-p.G866	chr4:55602726-55602814	NM_000222
KRAS_Exon 2	KRAS_p.M1-p.N26	chr12:25398240-25398328	NM_004985
KRAS_Exon 3	KRAS_p.T50-p.R73	chr12:25380238-25380310	NM_004985
KRAS_Exon 4	KRAS_p.V103-p.Q150	chr12:25378518-25378691	NM_004985
MET_Exon 14	MET_p.D963-p.D1010	chr7:116411810-116412103	NM_000245
MET_Exon 19	MET_p.K1219-p.A1244	chr7:116423378-116423457	NM_000245
NRAS_Exon 2	NRAS_p.M1-p.L23	chr1:115258711-115258820	NM_002524
NRAS_Exon 3	NRAS_p.E49-p.M72	chr1:115256495-115256568	NM_002524
NRAS_Exon 4	NRAS_p.D108-p.Q150	chr1:115252176-115252318	NM_002524
NTRK1_Exon 14	NTRK1_p.A561-p.R602	chr1:156846238-156846369	NM_002529
NTRK1_Exon 15	NTRK1_p.T653-p.R682	chr1:156849063-156849157	NM_002529
NTRK2_Exon 17	NTRK2_p.A589-p.R630	chr9:87563425-87563561	NM_001018064
NTRK2_Exon 18	NTRK2_p.R630-p.M639	chr9:87570167-87570226	NM_001018064
NTRK2_Exon 18	NTRK2_p.G685-p.D700	chr9:87570359-87570409	NM_001018064
NTRK3_Exon 16	NTRK3_p.I600-p.R630	chr15:88476228-88476334	NM_002530
NTRK3_Exon 16	NTRK3_p.V687-p.R711	chr15:88472422-88472498	NM_002530
NTRK3_Exon 17	NTRK3_p.V765-p.G825	chr15:88420166-88420351	NM_002530
PDGFRA_Exon 12	PDGFRA_p.K552-p.Q579	chr4:55140997-55141093	NM_006206
PDGFRA_Exon 14	PDGFRA_p.Q639-p.G668	chr4:55144085-55144178	NM_006206
PDGFRA_Exon 15	PDGFRA_p.G668--p.L686	chr4:55144518-55144584	NM_006206
PDGFRA_Exon 16	PDGFRA_p.K735-p.D763	chr4:55146527-55146616	NM_006206
PDGFRA_Exon 18	PDGFRA_p.D818-p.S854	chr4:55152018-55152143	NM_006206
PIK3CA_Exon 10	PIK3CA_p.E542-p.E545	chr3:178936107-178936131	NM_006218
PIK3CA_Exon 21	PIK3CA_p.T1031-p.Q1064	chr3:178952034-178952138	NM_006218
RET_Exon 11	RET_p.D627-p.V642	chr10:43609922-43609974	NM_020630
RET_Exon 13	RET_p.AE762-p.L790	chr10:43613801-43613906	NM_020630
RET_Exon 14	RET_p.G798-p.Y826	chr10:43614925-43615065	NM_020630
RET_Exon 15	RET_p.L870-p.S896	chr10:43615525-43615609	NM_020630
RET_Exon 16	RET_p.G911-p.V934	chr10:43617381-43617465	NM_020630
ROS1_Exon 36	ROS1_p.E1933-p.A1964	chr6:117641079-117641175	NM_002944
ROS1_Exon 37	ROS1_p.T1981-p.S2002	chr6:117639344-117639457	NM_002944
ROS1_Exon 38	ROS1_p.V2015-p.M2043	chr6:117638312-117638398	NM_002944
ROS1_Exon 40	ROS1_p.V2089-p.N2122	chr6:117631312-117631413	NM_002944
ROS1_Exon 41	ROS1_p.W2145-p.A2164	chr6:117630033-117630112	NM_002944
